# Supplementary material for: Genome-wide association study and evolutionary analysis of the CrRLK1L family reveal BnCrRLK1L1_5 as a positive regulator of Sclerotinia sclerotiorum resistance in Brassica napus
Source: BMC Plant Biol. 2026 May 8;26:1108. doi: 10.1186/s12870-026-08872-5 (PMC13321965; doi:10.1186/s12870-026-08872-5)
Supplement: Supplementary file 2 — Supplementary Material 2. [file 12870_2026_8872_MOESM2_ESM.xlsx]

## Sheet: Table S1
Table S1. The information of 180 B. napus accessions.
Sample ID	Germplasm name	Origin	Ecotype	Lesion size (cm)
#001	Yangguang 198	China	Spring Winter	17.5429
#002	Zhen 2808	China	Spring Winter	19.7533
#003	1033019	China	Spring Winter	13.1596
#004	699	China	Spring Winter	7.73929
#005	Zhongshuang 11	China	Spring Winter	13.975
#006	Huahang 901	China	Spring Winter	1.28077
#007	72118	China	Spring Winter	7.31
#008	HM42 (Zheyou 28)	China	Spring Winter	11.1519
#009	Yangguang 2008	China	Spring Winter	17.3357
#010	Huyou 21	China	Spring Winter	1.425
#011	Hongyou 3	China	Spring Winter	16.5813
#012	Xiwang 106	China	Spring Winter	5.00682
#013	Zheyou 18	China	Spring Winter	8.37917
#014	P4009	China	Spring Winter	19.2083
#015	68232	China	Spring Winter	17.5817
#016	N5424	China	Spring Winter	16.4981
#017	P6036-2	China	Spring Winter	23.4286
#018	Zhongyi (Zhongshuang 1)	China	Spring Winter	6.69231
#019	Huyou 17	China	Spring Winter	7.6375
#020	Zheyou 6001 (Possibly Zheyou 601)	China	Spring Winter	7.71346
#021	N6013 (Nannongyou 1)	China	Spring Winter	9.89
#022	Zheyou 5002	China	Spring Winter	13.9733
#023	40853	China	Spring Winter	13.3804
#024	282081	China	Spring Winter	10.7409
#025	Zhongnongyou 136	China	Spring Winter	9.5475
#026	Shengguang 77	China	Spring Winter	13.0839
#027	Zhongshuang 4	China	Spring Winter	6.80962
#028	Zhongshuang 5	China	Spring Winter	4.86607
#029	Zhongshuang 7	China	Spring Winter	7.065
#030	Zhongshuang 9	China	Spring Winter	17.1464
#031	Zhongshuang 10	China	Spring Winter	11.4679
#032	Huyou 19	China	Spring Winter	11.0071
#033	Huashuang 4	China	Spring Winter	11.2489
#034	Huashuang 5	China	Spring Winter	3.31607
#035	You 88	China	Spring Winter	1.37222
#036	Nannongyou 1	China	Spring Winter	9.57692
#037	Legacy	Sweden	Spring Winter	13.0938
#038	Huaiyou 18	China	Spring Winter	9.50536
#039	Ningyou 20	China	Spring Winter	10.1771
#040	96E01 × 6529-2	China	Spring Winter	19.1846
#041	20043	China	Spring Winter	12.4604
#042	30852	China	Spring Winter	10.2705
#043	888-5	China	Spring	11.9182
#044	J113 (Self-crossed)	China	Spring Winter	4.08167
#045	228-1 × YD12	China	Spring Winter	1.46667
#046	6529-2 Large Grain	China	Spring Winter	9.18036
#047	888 Yellow-Brown Seed	China	Spring Winter	11.58
#048	695	China	Spring Winter	8.63
#049	888 458	China	Spring Winter	12.0589
#050	897 274 QH412	China	Spring Winter	12.0167
#051	G142	China	Spring Winter	8.06786
#052	08F××	China	Spring Winter	6.97321
#053	782-2	China	Spring Winter	7.91071
#054	Chuanyou 96II-19 Local Rapeseed	China	Spring Winter	2.01964
#055	94005	China	Spring Winter	11.825
#056	96CY007	China	Spring Winter	6.29286
#057	Hunongzao	China	Spring Winter	3.85385
#058	Dahuakui	China	Spring Winter	1.40893
#059	Shanyou 110	China	Spring Winter	0
#060	424	China	Spring Winter	8.46429
#061	Xiangyou 2	China	Spring Winter	3.54615
#062	71-39	China	Spring Winter	1.35208
#063	Ciyou 1	China	Spring Winter	2.25833
#064	Chuanyou Huaye	China	Spring Winter	1.05
#065	Xinan 302	China	Spring Winter	8.54821
#066	Yiyou 5	China	Spring Winter	6.38333
#067	Yunnan You 3	China	Spring Winter	25.15
#068	Yunnan You 31	China	Spring Winter	8.27778
#069	Qingyou 4	China	Spring	12.015
#070	Ningyou 7	China	Spring Winter	9.85208
#071	Yang 2008	China	Spring Winter	6.80714
#072	Yangyou 1	China	Spring Winter	7.70536
#073	Fengyou 1	China	Spring Winter	8.09615
#074	BF10	China	Spring Winter	10.5365
#075	790215	China	Spring Winter	1.79375
#076	3209	China	Spring Winter	4.79038
#077	202-23	China	Spring Winter	19.7
#078	Qinyou 3	China	Spring Winter	10.3972
#079	SE8-2	China	Spring Winter	8.2
#080	Ganyou 5	China	Spring Winter	11.7135
#081	Early-Maturing Xiangyou 5	China	Spring Winter	7.6
#082	Yixuan 159	China	Spring Winter	13.7714
#083	78007	China	Spring Winter	12.2982
#084	1504495	China	Spring Winter	14.7364
#085	1118-2	China	Spring Winter	9.5
#086	30742	China	Spring Winter	7.75556
#087	85-13	China	Spring Winter	9.10357
#088	EH3145	China	Spring Winter	8.14808
#089	23002	China	Spring Winter	16.0077
#090	Zaofeng 50 (2)	China	Spring Winter	7.7125
#091	Xiangyou 10	China	Spring Winter	2.55714
#092	Lianyuan 77-8	China	Spring Winter	8.45833
#093	78015	China	Spring Winter	9.86429
#094	TB313	China	Spring Winter	4.80192
#095	Xiangnongyou 3	China	Spring Winter	3.40667
#096	27395	China	Spring Winter	6.43214
#097	Boyou 1	China	Spring Winter	7.08929
#098	Chongyou 202	China	Spring Winter	7.55
#099	57-43	China	Spring Winter	9.70769
#100	Yunyou 9	China	Spring Winter	4.085
#101	Hongqiaoyou 1	China	Spring Winter	4.48036
#102	Fuyou 2	China	Spring Winter	8.26
#103	E You 97007 Rapeseed	China	Spring Winter	7.38269
#104	Longyou Tuzhong	China	Spring Winter	22.4538
#105	GSB616	China	Spring Winter	9.65769
#106	GSB641	China	Spring Winter	17.5536
#107	97998	China	Spring Winter	15.7036
#108	99-48	China	Spring Winter	12.9786
#109	Chuanyou 96II45 Local Rapeseed	China	Spring Winter	3.06923
#110	01NM.305	Australia	Spring	20.9571
#111	01NQ.142	Australia	Spring	18.1731
#112	GLOBAL	Australia	Spring	14.4904
#113	Surpass 400	Australia	Spring	15.935
#114	RR002	Australia	Spring	1.44107
#115	HJa98942	Finland	Spring	26.4286
#116	943	Pakistan	Spring Winter	1.08929
#117	RV3	Australia	Spring	3.68929
#118	Wesway	Australia	Spring	6.33571
#119	Wesbrook	Australia	Spring	2.82708
#120	Green Cabbage	Sierra Leone	Spring	7.65
#121	NPZ 3/84	West Germany	Winter	7.99107
#122	Leras	West Germany	Spring	7.51071
#123	H47	Soviet Union	Winter	14.5107
#124	Gorczanski	Poland	Winter	18.1661
#125	Tripol	Poland	Winter	9.65714
#126	P6	Poland	Winter	10.95
#127	77-258	United Kingdom	Spring	9.15
#128	H56	United Kingdom	Winter	3.44333
#129	Mochowski	France	Winter	4.94464
#130	Mochowski	France	Winter	15.3556
#131	Nabo	France	Spring	13.975
#132	Drake	France	Winter	8.67885
#133	Lingot	France	Winter	10.0725
#134	H33	France	Winter	21.8933
#135	Prota	France	Spring	16.5429
#136	P11	Czech Republic	Winter	16.6179
#137	SV.Niklas	Sweden	Spring	11.5518
#138	SV.Topas	Sweden	Spring	0.128571
#139	SV.Tyko	Sweden	Winter	1.65577
#140	Haplona	Sweden	Spring	1.39615
#141	P26	Sweden	Spring	0.190909
#142	79-186	United States	Spring	7.03846
#143	Crimsonking	New Zealand	Spring	22.2518
#144	Doon Sportan lot 616	New Zealand	Spring	7.20417
#145	Puma-SV.8627102	Sweden	Winter	6.99643
#146	Fquom	-	Winter	14.55
#147	Nonglin 32	Japan	Spring Winter	6.70893
#148	7304	India	Winter	23.08
#149	31208	India	Spring Winter	9.69286
#150	34397	India	Spring Winter	9.52679
#151	MARNOO-2	Canada	Spring	3.85536
#152	Buk wuku	South Korea	Spring Winter	0.525
#153	ESTTS	Sweden	Spring	14.9696
#154	Bounty	Sweden	Spring	12.985
#155	Trojan	Sweden	Spring	8.64091
#156	Vanguard	Sweden	Spring	7.58571
#157	Legacy	Sweden	Spring	15.5433
#158	IUPITER	-	Winter	6.41538
#159	Nonglin 3	Japan	Spring Winter	1.215
#160	Nonglin 13	Japan	Spring Winter	10.8146
#161	Nonglin 41	Japan	Spring Winter	8.91346
#162	889 QH456	China	Spring Winter	18.1357
#163	Zhongyou 821	China	Spring Winter	0.2375
#164	897 274 QH412	China	Spring Winter	14.7212
#165	08A443	China	Spring Winter	8.12708
#166	944	China	Spring Winter	11.4967
#167	225	China	Spring Winter	15.4054
#168	08M103	China	Spring Winter	0.888333
#169	08M104	China	Spring Winter	0.255
#170	08M78	China	Spring Winter	5.02115
#171	08M167	China	Spring Winter	9.73333
#172	08M75	China	Spring Winter	12.9464
#173	08M187××	China	Spring Winter	19.7893
#174	08M165	China	Spring Winter	9.69808
#175	08M155	China	Spring Winter	9.50833
#176	08M147	China	Spring Winter	3.10357
#177	08M64	China	Spring Winter	15.6788
#178	08M184××	China	Spring Winter	2.80286
#179	Xiangyou 15	China	Spring Winter	10.3875
#180	Chuanyou 96II-57 Victory Rapeseed	China	Spring Winter	5.25

## Sheet: Table S2
Table S2. The primers used in this study.
Primer name	Primer sequence (5'-3')	Application
HR_ZY821_C07FER_F	CTATGACCATGATTACGCCAGACCATCTGTTCTGTTTCCTCCA	Cloning to pBI121
HR_ZY821_C07FER_R	GAACGATCGGGGAAATTCCTAACGTCCCTTAGGATTCATGATG
HR_ZS11_C07FER_F	CCAAGCTTGCATGCCGACCATCTGTTCTGTTTCC
HR_ZS11_C07FER_R	CGAGCTCGGTAGCAACTAACGTCCCTTAGGATTC
locHR_ZS11_FER_F	GCATGGACGAGCTGTACAAGATGAAGGTCATGGAGGG
locHR_ZS11_FER_R	CCGTCATGGTCTTTGTAGTCCTAACGTCCCTTAGGATTCATGATCTG
HR_C07FER_CDs_F	AGAGAACACGGGGGACATGAAGGTCATGGAGGGACG
HR_C07FER_CDs_R	GGACTGACCACCCGGCTAACGTCCCTTAGGATTCAT
PBI121CDS_F	CGCACAATCCCACTATCCTTCG	Gene cloning and validation
PBI121CDS_R	ATCCAGACTGAATGCCCACAGG
M13_F	CAGGAAACAGCTATGACCATGATTACG
M13_R	GTTGTAAAACGACGGCCAGTGAATTCC
NPTⅡ_F	GAACAAGATGGATTGCACGCA
NPTⅡ_R	GCTATGTCCTGATAGCGGTCC
106A06_LP	GAACAGAGAACAAGAGCGACG	Identification of mutants
106A06_RP	CTGTGCTTGGATTCTTTGCTC
o8409	ATATTGACCATCATACTCATTGC

## Sheet: Table S3
Table S3. The identification and analysis of CrRLK1L gene family of A.thaliana and B.napus.
A.thaliana			B.napus
Gene locus	Gene symbol	PfamA ID	Gene locus	Gene symbol	PfamA ID
AT3G51550	ATCrRLK1L1	PK_Tyr_Ser-Thr/Malectin_like	BnaA01g19380D	BnCrRLK1L1_1	PK_Tyr_Ser-Thr/Malectin_like
			BnaA03g41360D	BnCrRLK1L1_2	PK_Tyr_Ser-Thr/Malectin_like
			BnaA09g32070D	BnCrRLK1L1_3	PK_Tyr_Ser-Thr/Malectin_like
			BnaC01g23340D	BnCrRLK1L1_4	PK_Tyr_Ser-Thr/Malectin_like
			BnaC07g32280D	BnCrRLK1L1_5	PK_Tyr_Ser-Thr/Malectin_like
			BnaC08g22890D	BnCrRLK1L1_6	PK_Tyr_Ser-Thr/Malectin_like
AT3G04690	ATCrRLK1L2	PK_Tyr_Ser-Thr/Malectin_like	-	-	-
AT5G28680	ATCrRLK1L3	PK_Tyr_Ser-Thr/Malectin_like	BnaA02g31020D	BnCrRLK1L3_1	PK_Tyr_Ser-Thr/Malectin_like
			BnaA06g29230D	BnCrRLK1L3_2	PK_Tyr_Ser-Thr/Malectin_like
			BnaC02g39350D	BnCrRLK1L3_3	PK_Tyr_Ser-Thr/Malectin_like
			BnaC07g27490D	BnCrRLK1L3_4	PK_Tyr_Ser-Thr/Malectin_like
AT4G39110	ATCrRLK1L4	PK_Tyr_Ser-Thr/Malectin_like	BnaA01g05340D	BnCrRLK1L4_1	PK_Tyr_Ser-Thr/Malectin_like
			BnaA06g40790D	BnCrRLK1L4_2	PK_Tyr_Ser-Thr/Malectin_like
			BnaA08g16720D	BnCrRLK1L4_3	PK_Tyr_Ser-Thr/Malectin_like
			BnaC01g00200D	BnCrRLK1L4_4	PK_Tyr_Ser-Thr/Malectin_like
			BnaC03g60370D	BnCrRLK1L4_5	PK_Tyr_Ser-Thr/Malectin_like
			BnaC07g47390D	BnCrRLK1L4_6	PK_Tyr_Ser-Thr/Malectin_like
AT2G21480	ATCrRLK1L5	PK_Tyr_Ser-Thr/Malectin_like	BnaA04g12220D	BnCrRLK1L5_1	PK_Tyr_Ser-Thr/Malectin_like
			BnaC04g33450D	BnCrRLK1L5_2	PK_Tyr_Ser-Thr/Malectin_like
AT5G54380	ATCrRLK1L6	PK_Tyr_Ser-Thr/Malectin_like	BnaA03g11880D	BnCrRLK1L6_1	PK_Tyr_Ser-Thr/Malectin_like
			BnaA10g28720D	BnCrRLK1L6_2	PK_Tyr_Ser-Thr/Malectin_like
			BnaC03g14610D	BnCrRLK1L6_3	PK_Tyr_Ser-Thr/Malectin_like
			BnaCnng54760D	BnCrRLK1L6_4	PK_Tyr_Ser-Thr/Malectin_like
AT3G46290	ATCrRLK1L7	PK_Tyr_Ser-Thr/Malectin_like	BnaA01g19810D	BnCrRLK1L7_1	PK_Tyr_Ser-Thr/Malectin_like
			BnaA06g18060D	BnCrRLK1L7_2	PK_Tyr_Ser-Thr/Malectin_like
			BnaC01g24480D	BnCrRLK1L7_3	PK_Tyr_Ser-Thr/Malectin_like
			BnaC03g55910D	BnCrRLK1L7_4	PK_Tyr_Ser-Thr/Malectin_like
AT1G30570	ATCrRLK1L8	PK_Tyr_Ser-Thr/Malectin_like	BnaA09g25950D	BnCrRLK1L8_1	PK_Tyr_Ser-Thr/Malectin_like
			BnaC05g23600D	BnCrRLK1L8_2	PK_Tyr_Ser-Thr/Malectin_like
AT5G61350	ATCrRLK1L9	PK_Tyr_Ser-Thr/Malectin_like	BnaC09g05240D	BnCrRLK1L9	PK_Tyr_Ser-Thr/Malectin_like
AT2G39360	ATCrRLK1L10	PK_Tyr_Ser-Thr/Malectin_like	BnaA03g18570D	BnCrRLK1L10_1	PK_Tyr_Ser-Thr/Malectin_like
			BnaC03g22060D	BnCrRLK1L10_2	PK_Tyr_Ser-Thr/Malectin_like
AT5G59700	ATCrRLK1L11	PK_Tyr_Ser-Thr/Malectin_like	BnaC09g35060D	BnCrRLK1L11	PK_Tyr_Ser-Thr/Malectin_like
AT5G38990	ATCrRLK1L12	PK_Tyr_Ser-Thr/Malectin_like	-	-	-
AT5G39000	ATCrRLK1L13	PK_Tyr_Ser-Thr/Malectin_like	BnaA04g08980D	BnCrRLK1L13_1	PK_Tyr_Ser-Thr/Malectin_like
			BnaA04g08970D	BnCrRLK1L13_2	PK_Tyr_Ser-Thr/Malectin_like
			BnaA07g14620D	BnCrRLK1L13_3	PK_Tyr_Ser-Thr/Malectin_like
			BnaA09g32310D	BnCrRLK1L13_4	PK_Tyr_Ser-Thr/Malectin_like
			BnaC04g31230D	BnCrRLK1L13_5	Pkinase/Malectin_like
			BnaC04g31220D	BnCrRLK1L13_6	PK_Tyr_Ser-Thr/Malectin_like
			BnaC06g12670D	BnCrRLK1L13_7	PK_Tyr_Ser-Thr/Malectin_like
AT5G39020	ATCrRLK1L14	Pkinase/Malectin_like	BnaA04g11230D	BnCrRLK1L14	PK_Tyr_Ser-Thr/Malectin_like
AT5G39030	ATCrRLK1L15	PK_Tyr_Ser-Thr/Malectin_like	BnaA06g28140D	BnCrRLK1L15	PK_Tyr_Ser-Thr/Malectin_like
AT2G23200	ATCrRLK1L16	PK_Tyr_Ser-Thr/Malectin_like	BnaA04g13610D	BnCrRLK1L16_1	PK_Tyr_Ser-Thr/Malectin_like
			BnaC03g27170D	BnCrRLK1L16_2	Pkinase/Malectin_like
			BnaC04g35840D	BnCrRLK1L16_3	PK_Tyr_Ser-Thr/Malectin_like
			BnaC04g35860D	BnCrRLK1L16_4	PK_Tyr_Ser-Thr/Malectin_like
			BnaC08g34510D	BnCrRLK1L16_5	Pkinase/Malectin_like
AT5G24010	ATCrRLK1L17	PK_Tyr_Ser-Thr/Malectin_like	BnaA06g26540D	BnCrRLK1L17_1	PK_Tyr_Ser-Thr/Malectin_like
			BnaC07g30420D	BnCrRLK1L17_2	PK_Tyr_Ser-Thr/Malectin_like

## Sheet: Table S4
Table S4. The location and feature of BnCrRLK1L proteins identified in B. napus.
A.thaliana locus	A.thaliana symbol	B.napus locus	B.napus symbol	Chromosome	Start（bp）	End(bp)	strand	Amino acid	Theoretical pI	Mw(Da)
AT3G51550	ATCrRLK1L1	BnaA01g19380D	BnCrRLK1L1_1	chrA01	10896505	10899186	+	857	5.49	93877.8
		BnaA03g41360D	BnCrRLK1L1_2	chrA03	20713678	20716770	-	815	5.78	89196
		BnaA09g32070D	BnCrRLK1L1_3	chrA09	23872536	23875831	-	852	5.88	92871.8
		BnaC01g23340D	BnCrRLK1L1_4	chrC01	16998104	17000946	+	867	5.38	95052.4
		BnaC07g32280D	BnCrRLK1L1_5	chrC07	36008252	36011174	-	804	5.85	88050.3
		BnaC08g22890D	BnCrRLK1L1_6	chrC08	25376363	25382517	-	1177	6.49	129664
AT5G28680	ATCrRLK1L3	BnaA02g31020D	BnCrRLK1L3_1	chrA02	22407994	22410773	+	842	6.25	92457.6
		BnaA06g29230D	BnCrRLK1L3_2	chrA06	19966177	19969280	-	860	6.28	94425.5
		BnaC02g39350D	BnCrRLK1L3_3	chrC02	42281996	42284945	+	855	6.52	93799
		BnaC07g27490D	BnCrRLK1L3_4	chrC07	32989126	32991149	+	586	7.91	64412.9
AT4G39110	ATCrRLK1L4	BnaA01g05340D	BnCrRLK1L4_1	chrA01	2506615	2509194	-	860	5.37	94629.5
		BnaA06g40790D	BnCrRLK1L4_2	chrA06_random	2182103	2184712	+	856	5.56	94000.8
		BnaA08g16720D	BnCrRLK1L4_3	chrA08	13517879	13521291	+	858	5.54	94427.1
		BnaC01g00200D	BnCrRLK1L4_4	chrC01	61977	64152	-	681	5.88	75236.5
		BnaC03g60370D	BnCrRLK1L4_5	chrC03	49558761	49561334	-	858	5.6	94365
		BnaC07g47390D	BnCrRLK1L4_6	chrC07	44623202	44625811	+	856	5.56	93920.7
AT2G21480	ATCrRLK1L5	BnaA04g12220D	BnCrRLK1L5_1	chrA04	10412493	10415179	-	856	5.74	93990.5
		BnaC04g33450D	BnCrRLK1L5_2	chrC04	35069246	35071935	+	857	5.72	94552
AT5G54380	ATCrRLK1L6	BnaA03g11880D	BnCrRLK1L6_1	chrA03	5364792	5366688	+	603	5.54	65856
		BnaA10g28720D	BnCrRLK1L6_2	chrA10_random	1168899	1171842	+	854	5.73	93008.6
		BnaC03g14610D	BnCrRLK1L6_3	chrC03	7066588	7069313	+	803	5.59	88048.2
		BnaCnng54760D	BnCrRLK1L6_4	chrCnn_random	54626120	54628387	-	731	6.36	79914.4
AT3G46290	ATCrRLK1L7	BnaA01g19810D	BnCrRLK1L7_1	chrA01	11333300	11336395	+	835	5.87	91517.4
		BnaA06g18060D	BnCrRLK1L7_2	chrA06	10299267	10301768	-	818	6.34	89771.7
		BnaC01g24480D	BnCrRLK1L7_3	chrC01	19375992	19378957	+	821	5.9	90056.1
		BnaC03g55910D	BnCrRLK1L7_4	chrC03	44996440	44999567	+	819	6.24	89917.9
AT1G30570	ATCrRLK1L8	BnaA09g25950D	BnCrRLK1L8_1	chrA09	19107070	19109797	-	854	6.06	94501.2
		BnaC05g23600D	BnCrRLK1L8_2	chrC05	17649982	17652787	+	738	5.91	81806.7
AT5G61350	ATCrRLK1L9	BnaC09g05240D	BnCrRLK1L9	chrC09	3077460	3080081	+	839	6.28	92610.2
AT2G39360	ATCrRLK1L10	BnaA03g18570D	BnCrRLK1L10_1	chrA03	8732266	8734897	-	820	5.98	91096.7
		BnaC03g22060D	BnCrRLK1L10_2	chrC03	12064784	12067649	-	818	6.3	90872.6
AT5G59700	ATCrRLK1L11	BnaC09g35060D	BnCrRLK1L11	chrC09	38443827	38446319	-	809	6.2	89229.2
AT5G39000	ATCrRLK1L13	BnaA04g08980D	BnCrRLK1L13_1	chrA04	8042800	8045298	+	833	5.75	92322.6
		BnaA04g08970D	BnCrRLK1L13_2	chrA04	8034431	8037088	+	886	7.9	98620.6
		BnaA07g14620D	BnCrRLK1L13_3	chrA07	12849147	12851315	+	723	5.97	80163.4
		BnaA09g32310D	BnCrRLK1L13_4	chrA09	24004128	24006939	-	868	5.45	96385.2
		BnaC04g31230D	BnCrRLK1L13_5	chrC04	33137714	33140200	+	794	5.28	87571.7
		BnaC04g31220D	BnCrRLK1L13_6	chrC04	33127454	33130876	+	868	8.11	96861.6
		BnaC06g12670D	BnCrRLK1L13_7	chrC06	15297939	15300674	-	873	5.66	96823.9
AT5G39020	ATCrRLK1L14	BnaA04g11230D	BnCrRLK1L14_1	chrA04	9744416	9746868	+	745	5.44	82607.6
AT5G39030	ATCrRLK1L15	BnaA06g28140D	BnCrRLK1L15	chrA06	19321322	19323757	-	812	6.24	90774.6
AT2G23200	ATCrRLK1L16	BnaA04g13610D	BnCrRLK1L16_1	chrA04	11511551	11514255	-	799	6.98	89341.8
		BnaC03g27170D	BnCrRLK1L16_2	chrC03	15673477	15676298	-	840	6.16	93700.9
		BnaC04g35840D	BnCrRLK1L16_3	chrC04	37397932	37400365	-	676	8.45	75893.2
		BnaC04g35860D	BnCrRLK1L16_4	chrC04	37408090	37412244	-	640	6	71590.4
		BnaC08g34510D	BnCrRLK1L16_5	chrC08	32635254	32637755	-	811	6.34	90671
AT5G24010	ATCrRLK1L17	BnaA06g26540D	BnCrRLK1L17_1	chrA06	18244156	18246855	+	830	8.62	91201.9
		BnaC07g30420D	BnCrRLK1L17_2	chrC07	34904429	34907129	-	831	8.3	91236.9

## Sheet: Table S5
Table S5. The collinearity of CrRLK1L genes in A.thaliana, B. napus, B.rapa and B.oleracea.
A.thaliana		B. napus subA		B.rapa		B. napus subC		B.oleracea
Locus Name	Gene Symbol	Locus Name	Gene Symbol	Locus Name	Gene Symbol	Locus Name	Gene Symbol	Locus Name	Gene Symbol
AT3G51550	ATCrRLK1L1	BnaA01g19380D	BnCrRLK1L1_1	-	-	BnaC01g23340D	BnCrRLK1L1_4	Bol004978	BoCrRLK1L1_1
		BnaA03g41360D	BnCrRLK1L1_2	Bra012850	BaCrRLK1L1	BnaC07g32280D	BnCrRLK1L1_5	-	-
		BnaA09g32070D	BnCrRLK1L1_3	-	-	BnaC08g22890D	BnCrRLK1L1_6	Bol014758	BoCrRLK1L1_3
AT3G04690	ATCrRLK1L2
AT5G28680	ATCrRLK1L3	BnaA02g31020D	BnCrRLK1L3_1	Bra010006	BaCrRLK1L3_1	BnaC02g39350D	BnCrRLK1L3_3	-	-
		BnaA06g29230D	BnCrRLK1L3_2	Bra020618	BaCrRLK1L3_2	BnaC07g27490D	BnCrRLK1L3_4	-	-
AT4G39110	ATCrRLK1L4	BnaA01g05340D	BnCrRLK1L4_1	Bra010704	BaCrRLK1L4_1	BnaC01g00200D	BnCrRLK1L4_4	Bol016035	BoCrRLK1L4_1
		BnaA06g40790D	BnCrRLK1L4_2	Bra011875	BaCrRLK1L4_2	BnaC03g60370D	BnCrRLK1L4_5	Bol018534	BoCrRLK1L4_2
		BnaA08g16720D	BnCrRLK1L4_3	Bra033598	BaCrRLK1L4_3	BnaC07g47390D	BnCrRLK1L4_6	-	-
AT2G21480	ATCrRLK1L5	BnaA04g12220D	BnCrRLK1L5_1	Bra030296	BaCrRLK1L5	BnaC04g33450D	BnCrRLK1L5_2	Bol006717	BoCrRLK1L5
AT5G54380	ATCrRLK1L6	BnaA03g11880D	BnCrRLK1L6_1	Bra029027	BaCrRLK1L6_1	BnaC03g14610D	BnCrRLK1L6_3	Bol027956	BoCrRLK1L6_1
		BnaA10g28720D	BnCrRLK1L6_2	-	BaCrRLK1L6_2	BnaCnng54760D	BnCrRLK1L6_4	-	-
AT3G46290	ATCrRLK1L7	BnaA01g19810D	BnCrRLK1L7_1	Bra018214	BaCrRLK1L7_1	BnaC01g24480D	BnCrRLK1L7_3	Bol003351	BoCrRLK1L7_1
		BnaA06g18060D	BnCrRLK1L7_2	Bra033826	BaCrRLK1L7_2	BnaC03g55910D	BnCrRLK1L7_4	Bol011566	BoCrRLK1L7_2
AT1G30570	ATCrRLK1L8	BnaA09g25950D	BnCrRLK1L8_1	Bra032404	BaCrRLK1L8	BnaC05g23600D	BnCrRLK1L8_2	-	-
AT5G61350	ATCrRLK1L9	-	-	Bra035934	BaCrRLK1L9	BnaC09g05240D	BnCrRLK1L9	Bol036282	BoCrRLK1L9
AT2G39360	ATCrRLK1L10	BnaA03g18570D	BnCrRLK1L10_1	Bra000130	BaCrRLK1L10	BnaC03g22060D	BnCrRLK1L10_2	-	-
AT5G59700	ATCrRLK1L11	-	-	-	-	BnaC09g35060D	BnCrRLK1L11	Bol017280	BoCrRLK1L11
AT5G38990	ATCrRLK1L12
AT5G39000	ATCrRLK1L13	BnaA04g08980D	BnCrRLK1L13_1	Bra006873	BaCrRLK1L13_1	BnaC04g31230D	BnCrRLK1L13_5	Bol024988	BoCrRLK1L13_1
		BnaA04g08970D	BnCrRLK1L13_2	Bra028219	BaCrRLK1L13_2	BnaC04g31220D	BnCrRLK1L13_6	Bol024989	BoCrRLK1L13_2
		BnaA07g14620D	BnCrRLK1L13_3	Bra028220	BaCrRLK1L13_3	BnaC06g12670D	BnCrRLK1L13_7	-	-
		BnaA09g32310D	BnCrRLK1L13_4	-	-	-	-	-	-
AT5G39020	ATCrRLK1L14	BnaA04g11230D	BnCrRLK1L14	-	-	-	-	-	-
AT5G39030	ATCrRLK1L15	BnaA06g28140D	BnCrRLK1L15	Bra025488	BaCrRLK1L15			Bol032933	BoCrRLK1L15
AT2G23200	ATCrRLK1L16	BnaA04g13610D	BnCrRLK1L16_1	Bra039190	BaCrRLK1L16	BnaC03g27170D	BnCrRLK1L16_2	Bol015031	BoCrRLK1L16
		-	-	-	-	BnaC04g35840D	BnCrRLK1L16_3	-	-
		-	-	-	-	BnaC04g35860D	BnCrRLK1L16_4	-	-
		-	-	-	-	BnaC08g34510D	BnCrRLK1L16_5	-	-
AT5G24010	ATCrRLK1L17	BnaA06g26540D	BnCrRLK1L17_1	Bra009722	BaCrRLK1L17	BnaC07g30420D	BnCrRLK1L17_2	Bol022464	BoCrRLK1L17

## Sheet: Table S6
Table S6. The motif of CrRLK1L genes in A.thaliana and B. napus.
Motif	E-velue	Sites	width	Motif consensus
1	1.3e-1373	45	39	VKRGNPSSEQGLAEFETEIEMLSKLRHRHLVSLIGYCDE
2	7.9e-1396	42	43	QLTEKSDVYSFGVVLFEVLCARPAJBPTLPREQVNLAEWAMSW
3	1.9e-1078	42	30	LSWKQRLEICIGAARGLHYLHTGAKQGIIH
4	5.3e-1461	42	50	IIDPHLAGKITPESLKKFAETAEKCLADYGVDRPSMGDVLWNLEYALQLQ
5	1.8e-787	44	24	DVKTTNILLDENLVAKVADFGLSK
6	1.4e-1186	45	50	LSSLTSNLGRRFSFAEIKEATNNFDESLVIGVGGFGKVYKGEJDDGTKVA
7	8.1e-601	44	17	HVSTAVKGSFGYLDPEY
8	3.3e-459	46	15	EMILVYEYMENGTLR
9	5.6e-611	48	21	NLTWVFPVDPGFTYLVRLHFC
10	5.4e-459	44	25	ILSSTALETVYRLNVGGPLITPSND

## Sheet: Table S7
Table S7. Cis-regulatory elements present in the BnCrRLK1L promoter region.
Gene	Cis-acting element	Sequence	Position	Orientation	Responsiveness
BnCrRLK1L1_1	TC-rich repeats	ATTCTCTAAC	275	-	Defense and stress
BnCrRLK1L1_1	LTR	CCGAAA	231	-	Low-temperature
BnCrRLK1L1_1	LTR	CCGAAA	1848	+	Low-temperature
BnCrRLK1L1_1	ABRE	AACCCGG	297	-	Abscisic acid
BnCrRLK1L1_1	ARE	AAACCA	1963	-	Anaerobic induction
BnCrRLK1L1_1	GCN4_motif	TGAGTCA	1677	-	Endosperm expression
BnCrRLK1L1_1	CAAT-box	CAAAT	203	-	Promoter and enhancer regions
BnCrRLK1L1_1	CAAT-box	CCAAT	369	-	Promoter and enhancer regions
BnCrRLK1L1_1	CAAT-box	CAAAT	411	+	Promoter and enhancer regions
BnCrRLK1L1_1	CAAT-box	CAAAT	462	-	Promoter and enhancer regions
BnCrRLK1L1_1	CAAT-box	CAAAT	472	-	Promoter and enhancer regions
BnCrRLK1L1_1	CAAT-box	CAAAT	631	+	Promoter and enhancer regions
BnCrRLK1L1_1	CAAT-box	CAAAT	853	+	Promoter and enhancer regions
BnCrRLK1L1_1	CAAT-box	CCAAT	989	-	Promoter and enhancer regions
BnCrRLK1L1_1	CAAT-box	CAAAT	1082	+	Promoter and enhancer regions
BnCrRLK1L1_1	CAAT-box	CAAAT	1205	+	Promoter and enhancer regions
BnCrRLK1L1_1	CAAT-box	CAAAT	1299	-	Promoter and enhancer regions
BnCrRLK1L1_1	CAAT-box	CCAAT	1458	+	Promoter and enhancer regions
BnCrRLK1L1_1	CAAT-box	CCAAT	1568	-	Promoter and enhancer regions
BnCrRLK1L1_1	CAAT-box	CAAAT	1657	-	Promoter and enhancer regions
BnCrRLK1L1_1	CAAT-box	CAAAT	1682	+	Promoter and enhancer regions
BnCrRLK1L1_1	TATA-box	ATTATA	198	+	Core promoter -30 of TSS
BnCrRLK1L1_1	TATA-box	TATAA	199	-	Core promoter -30 of TSS
BnCrRLK1L1_1	TATA-box	TATA	200	+	Core promoter -30 of TSS
BnCrRLK1L1_1	TATA-box	TATA	459	+	Core promoter -30 of TSS
BnCrRLK1L1_1	TATA-box	TATACA	465	-	Core promoter -30 of TSS
BnCrRLK1L1_1	TATA-box	TATATA	467	+	Core promoter -30 of TSS
BnCrRLK1L1_1	TATA-box	ATATAT	468	+	Core promoter -30 of TSS
BnCrRLK1L1_1	TATA-box	TATA	469	+	Core promoter -30 of TSS
BnCrRLK1L1_1	TATA-box	TATACA	620	-	Core promoter -30 of TSS
BnCrRLK1L1_1	TATA-box	TATA	622	+	Core promoter -30 of TSS
BnCrRLK1L1_1	TATA-box	TATAA	639	-	Core promoter -30 of TSS
BnCrRLK1L1_1	TATA-box	TATA	640	+	Core promoter -30 of TSS
BnCrRLK1L1_1	TATA-box	TATAAA	681	-	Core promoter -30 of TSS
BnCrRLK1L1_1	TATA-box	TATAA	682	-	Core promoter -30 of TSS
BnCrRLK1L1_1	TATA-box	TATA	683	+	Core promoter -30 of TSS
BnCrRLK1L1_1	TATA-box	TATACA	719	-	Core promoter -30 of TSS
BnCrRLK1L1_1	TATA-box	TATA	721	+	Core promoter -30 of TSS
BnCrRLK1L1_1	TATA-box	TACAAAA	738	-	Core promoter -30 of TSS
BnCrRLK1L1_1	TATA-box	TAAAGATT	811	-	Core promoter -30 of TSS
BnCrRLK1L1_1	TATA-box	ATTATA	835	+	Core promoter -30 of TSS
BnCrRLK1L1_1	TATA-box	TATAA	836	-	Core promoter -30 of TSS
BnCrRLK1L1_1	TATA-box	TATA	837	+	Core promoter -30 of TSS
BnCrRLK1L1_1	TATA-box	TATAAAA	885	-	Core promoter -30 of TSS
BnCrRLK1L1_1	TATA-box	TATAAA	886	-	Core promoter -30 of TSS
BnCrRLK1L1_1	TATA-box	TATAA	887	-	Core promoter -30 of TSS
BnCrRLK1L1_1	TATA-box	TATA	888	+	Core promoter -30 of TSS
BnCrRLK1L1_1	TATA-box	TATAAAT	940	-	Core promoter -30 of TSS
BnCrRLK1L1_1	TATA-box	TATAAA	941	-	Core promoter -30 of TSS
BnCrRLK1L1_1	TATA-box	TATAA	942	-	Core promoter -30 of TSS
BnCrRLK1L1_1	TATA-box	TATA	943	+	Core promoter -30 of TSS
BnCrRLK1L1_1	TATA-box	TACAAAA	1128	+	Core promoter -30 of TSS
BnCrRLK1L1_1	TATA-box	ATATAA	1247	+	Core promoter -30 of TSS
BnCrRLK1L1_1	TATA-box	TATA	1248	-	Core promoter -30 of TSS
BnCrRLK1L1_1	TATA-box	TATAAA	1353	-	Core promoter -30 of TSS
BnCrRLK1L1_1	TATA-box	TATAA	1354	-	Core promoter -30 of TSS
BnCrRLK1L1_1	TATA-box	TATA	1355	-	Core promoter -30 of TSS
BnCrRLK1L1_1	TATA-box	TATAAAT	1541	-	Core promoter -30 of TSS
BnCrRLK1L1_1	TATA-box	TATAAA	1542	-	Core promoter -30 of TSS
BnCrRLK1L1_1	TATA-box	TATAA	1543	-	Core promoter -30 of TSS
BnCrRLK1L1_1	TATA-box	TATA	1544	-	Core promoter -30 of TSS
BnCrRLK1L1_1	GARE-motif	TCTGTTG	1733	+	Gibberellin
BnCrRLK1L1_1	P-box	CCTTTTG	996	-	Gibberellin
BnCrRLK1L1_1	Sp1	GGGCGG	983	-	Light
BnCrRLK1L1_1	CGTCA-motif	CGTCA	194	+	Methyl jasmonate
BnCrRLK1L1_1	CGTCA-motif	CGTCA	328	-	Methyl jasmonate
BnCrRLK1L1_1	CGTCA-motif	CGTCA	1563	-	Methyl jasmonate
BnCrRLK1L1_1	CGTCA-motif	CGTCA	1614	+	Methyl jasmonate
BnCrRLK1L1_1	TGACG-motif	TGACG	194	-	Methyl jasmonate
BnCrRLK1L1_1	TGACG-motif	TGACG	328	+	Methyl jasmonate
BnCrRLK1L1_1	TGACG-motif	TGACG	1563	+	Methyl jasmonate
BnCrRLK1L1_1	TGACG-motif	TGACG	1614	-	Methyl jasmonate
BnCrRLK1L1_2	TC-rich repeats	ATTCTCTAAC	18	+	Defense and stress
BnCrRLK1L1_2	TATC-box	TATCCCA	821	-	Gibberellin
BnCrRLK1L1_2	ABRE	ACGTG	681	+	Abscisic acid
BnCrRLK1L1_2	ARE	AAACCA	1158	-	Anaerobic induction
BnCrRLK1L1_2	ARE	AAACCA	1870	+	Anaerobic induction
BnCrRLK1L1_2	circadian	CAAAGATATC	1776	-	Circadian control
BnCrRLK1L1_2	G-box	CACGAC	677	+	Light
BnCrRLK1L1_2	G-box	CACGTC	680	-	Light
BnCrRLK1L1_2	CAAT-box	CAAAT	104	+	Promoter and enhancer regions
BnCrRLK1L1_2	CAAT-box	CAAAT	328	+	Promoter and enhancer regions
BnCrRLK1L1_2	CAAT-box	CAAAT	351	-	Promoter and enhancer regions
BnCrRLK1L1_2	CAAT-box	CCAAT	720	-	Promoter and enhancer regions
BnCrRLK1L1_2	CAAT-box	CCAAT	783	+	Promoter and enhancer regions
BnCrRLK1L1_2	CAAT-box	CAAAT	926	+	Promoter and enhancer regions
BnCrRLK1L1_2	CAAT-box	CAAAT	1107	-	Promoter and enhancer regions
BnCrRLK1L1_2	CAAT-box	CCAAT	1183	-	Promoter and enhancer regions
BnCrRLK1L1_2	CAAT-box	CAAAT	1213	+	Promoter and enhancer regions
BnCrRLK1L1_2	CAAT-box	CAAAT	1504	+	Promoter and enhancer regions
BnCrRLK1L1_2	CAAT-box	CAAAT	1794	+	Promoter and enhancer regions
BnCrRLK1L1_2	TATA-box	TATAA	1	-	Core promoter -30 of TSS
BnCrRLK1L1_2	TATA-box	TATA	2	+	Core promoter -30 of TSS
BnCrRLK1L1_2	TATA-box	TATAA	8	-	Core promoter -30 of TSS
BnCrRLK1L1_2	TATA-box	TATA	9	+	Core promoter -30 of TSS
BnCrRLK1L1_2	TATA-box	TATA	15	+	Core promoter -30 of TSS
BnCrRLK1L1_2	TATA-box	TAAAGATT	139	-	Core promoter -30 of TSS
BnCrRLK1L1_2	TATA-box	ATATAA	254	+	Core promoter -30 of TSS
BnCrRLK1L1_2	TATA-box	TATA	255	+	Core promoter -30 of TSS
BnCrRLK1L1_2	TATA-box	TATA	379	+	Core promoter -30 of TSS
BnCrRLK1L1_2	TATA-box	TATA	845	+	Core promoter -30 of TSS
BnCrRLK1L1_2	TATA-box	TATACA	945	-	Core promoter -30 of TSS
BnCrRLK1L1_2	TATA-box	TATA	947	+	Core promoter -30 of TSS
BnCrRLK1L1_2	TATA-box	TACAAAA	1008	-	Core promoter -30 of TSS
BnCrRLK1L1_2	TATA-box	TATACA	1070	-	Core promoter -30 of TSS
BnCrRLK1L1_2	TATA-box	TATA	1072	-	Core promoter -30 of TSS
BnCrRLK1L1_2	TATA-box	TACAAAA	1089	-	Core promoter -30 of TSS
BnCrRLK1L1_2	TATA-box	ATTATA	1178	+	Core promoter -30 of TSS
BnCrRLK1L1_2	TATA-box	TATAA	1179	-	Core promoter -30 of TSS
BnCrRLK1L1_2	TATA-box	TATA	1180	-	Core promoter -30 of TSS
BnCrRLK1L1_2	TATA-box	TATAA	1498	-	Core promoter -30 of TSS
BnCrRLK1L1_2	TATA-box	TATA	1499	-	Core promoter -30 of TSS
BnCrRLK1L1_2	GC-motif	CCCCCG	568	-	Anoxic specific inducibility
BnCrRLK1L1_2	GARE-motif	TCTGTTG	1741	+	Gibberellin
BnCrRLK1L1_2	GT1-motif	GGTTAAT	1216	-	Light
BnCrRLK1L1_2	GT1-motif	GGTTAA	1217	-	Light
BnCrRLK1L1_2	GT1-motif	GGTTAA	1697	-	Light
BnCrRLK1L1_2	CGTCA-motif	CGTCA	559	+	Methyl jasmonate
BnCrRLK1L1_2	CGTCA-motif	CGTCA	1411	+	Methyl jasmonate
BnCrRLK1L1_2	CGTCA-motif	CGTCA	1418	+	Methyl jasmonate
BnCrRLK1L1_2	CGTCA-motif	CGTCA	1559	+	Methyl jasmonate
BnCrRLK1L1_2	TGACG-motif	TGACG	559	-	Methyl jasmonate
BnCrRLK1L1_2	TGACG-motif	TGACG	1411	-	Methyl jasmonate
BnCrRLK1L1_2	TGACG-motif	TGACG	1418	-	Methyl jasmonate
BnCrRLK1L1_2	TGACG-motif	TGACG	1559	-	Methyl jasmonate
BnCrRLK1L1_2	WUN-motif	TTATTACAT	1534	-	Wound
BnCrRLK1L1_3	TC-rich repeats	GTTTTCTTAC	619	-	Defense and stress
BnCrRLK1L1_3	TCA-element	TCAGAAGAGG	1108	+	Salicylic acid
BnCrRLK1L1_3	ABRE	ACGTG	353	-	Abscisic acid
BnCrRLK1L1_3	ABRE	ACGTG	416	-	Abscisic acid
BnCrRLK1L1_3	ABRE	ACGTG	1133	-	Abscisic acid
BnCrRLK1L1_3	circadian	CAAAGATATC	1396	+	Circadian control
BnCrRLK1L1_3	G-box	TACGTG	353	-	Light
BnCrRLK1L1_3	G-box	TACGTG	416	-	Light
BnCrRLK1L1_3	G-box	TACGTG	1133	-	Light
BnCrRLK1L1_3	CAAT-box	CAAAT	21	+	Promoter and enhancer regions
BnCrRLK1L1_3	CAAT-box	CAAAT	91	+	Promoter and enhancer regions
BnCrRLK1L1_3	CAAT-box	CAAAT	294	+	Promoter and enhancer regions
BnCrRLK1L1_3	CAAT-box	CAAAT	547	+	Promoter and enhancer regions
BnCrRLK1L1_3	CAAT-box	CAAAT	659	+	Promoter and enhancer regions
BnCrRLK1L1_3	CAAT-box	CCAAT	784	+	Promoter and enhancer regions
BnCrRLK1L1_3	CAAT-box	CAAAT	907	-	Promoter and enhancer regions
BnCrRLK1L1_3	CAAT-box	CAAAT	958	+	Promoter and enhancer regions
BnCrRLK1L1_3	CAAT-box	CAAAT	1424	-	Promoter and enhancer regions
BnCrRLK1L1_3	CAAT-box	CAAAT	1430	+	Promoter and enhancer regions
BnCrRLK1L1_3	CAAT-box	CCAAT	1436	+	Promoter and enhancer regions
BnCrRLK1L1_3	CAAT-box	CCAAT	1589	+	Promoter and enhancer regions
BnCrRLK1L1_3	CAAT-box	CCAAT	1599	+	Promoter and enhancer regions
BnCrRLK1L1_3	CAAT-box	CAAAT	1830	+	Promoter and enhancer regions
BnCrRLK1L1_3	TATA-box	TATA	17	+	Core promoter -30 of TSS
BnCrRLK1L1_3	TATA-box	TATA	40	+	Core promoter -30 of TSS
BnCrRLK1L1_3	TATA-box	ATATAT	84	+	Core promoter -30 of TSS
BnCrRLK1L1_3	TATA-box	TATA	85	+	Core promoter -30 of TSS
BnCrRLK1L1_3	TATA-box	ATATAT	94	+	Core promoter -30 of TSS
BnCrRLK1L1_3	TATA-box	TATA	95	+	Core promoter -30 of TSS
BnCrRLK1L1_3	TATA-box	ATTATA	111	+	Core promoter -30 of TSS
BnCrRLK1L1_3	TATA-box	TATAA	112	-	Core promoter -30 of TSS
BnCrRLK1L1_3	TATA-box	TATA	113	+	Core promoter -30 of TSS
BnCrRLK1L1_3	TATA-box	ATATAA	129	+	Core promoter -30 of TSS
BnCrRLK1L1_3	TATA-box	TATA	130	+	Core promoter -30 of TSS
BnCrRLK1L1_3	TATA-box	TATTTAAA	173	-	Core promoter -30 of TSS
BnCrRLK1L1_3	TATA-box	ATTATA	199	+	Core promoter -30 of TSS
BnCrRLK1L1_3	TATA-box	TATAA	200	-	Core promoter -30 of TSS
BnCrRLK1L1_3	TATA-box	TATA	201	+	Core promoter -30 of TSS
BnCrRLK1L1_3	TATA-box	ATTATA	234	+	Core promoter -30 of TSS
BnCrRLK1L1_3	TATA-box	TATATAA	235	-	Core promoter -30 of TSS
BnCrRLK1L1_3	TATA-box	TATATA	236	+	Core promoter -30 of TSS
BnCrRLK1L1_3	TATA-box	ATATAA	237	+	Core promoter -30 of TSS
BnCrRLK1L1_3	TATA-box	TATA	238	+	Core promoter -30 of TSS
BnCrRLK1L1_3	TATA-box	TATACA	279	-	Core promoter -30 of TSS
BnCrRLK1L1_3	TATA-box	TATATA	281	+	Core promoter -30 of TSS
BnCrRLK1L1_3	TATA-box	ATATAT	282	+	Core promoter -30 of TSS
BnCrRLK1L1_3	TATA-box	TATATA	283	+	Core promoter -30 of TSS
BnCrRLK1L1_3	TATA-box	ATATAT	284	+	Core promoter -30 of TSS
BnCrRLK1L1_3	TATA-box	TATATA	285	+	Core promoter -30 of TSS
BnCrRLK1L1_3	TATA-box	ATATAT	286	+	Core promoter -30 of TSS
BnCrRLK1L1_3	TATA-box	TATA	287	+	Core promoter -30 of TSS
BnCrRLK1L1_3	TATA-box	ATATAT	317	+	Core promoter -30 of TSS
BnCrRLK1L1_3	TATA-box	TATATA	318	+	Core promoter -30 of TSS
BnCrRLK1L1_3	TATA-box	ATATAT	319	+	Core promoter -30 of TSS
BnCrRLK1L1_3	TATA-box	TATATA	320	+	Core promoter -30 of TSS
BnCrRLK1L1_3	TATA-box	ATATAT	321	+	Core promoter -30 of TSS
BnCrRLK1L1_3	TATA-box	TATATA	322	+	Core promoter -30 of TSS
BnCrRLK1L1_3	TATA-box	ATATAT	323	+	Core promoter -30 of TSS
BnCrRLK1L1_3	TATA-box	TATATA	324	+	Core promoter -30 of TSS
BnCrRLK1L1_3	TATA-box	ATATAT	325	+	Core promoter -30 of TSS
BnCrRLK1L1_3	TATA-box	TATATA	326	+	Core promoter -30 of TSS
BnCrRLK1L1_3	TATA-box	ATATAT	327	+	Core promoter -30 of TSS
BnCrRLK1L1_3	TATA-box	TATATA	328	+	Core promoter -30 of TSS
BnCrRLK1L1_3	TATA-box	ATATAT	329	+	Core promoter -30 of TSS
BnCrRLK1L1_3	TATA-box	TATATA	330	+	Core promoter -30 of TSS
BnCrRLK1L1_3	TATA-box	ATATAT	331	+	Core promoter -30 of TSS
BnCrRLK1L1_3	TATA-box	TATATA	332	+	Core promoter -30 of TSS
BnCrRLK1L1_3	TATA-box	ATATAT	333	+	Core promoter -30 of TSS
BnCrRLK1L1_3	TATA-box	TATA	334	+	Core promoter -30 of TSS
BnCrRLK1L1_3	TATA-box	ATATAT	518	+	Core promoter -30 of TSS
BnCrRLK1L1_3	TATA-box	TATATA	519	+	Core promoter -30 of TSS
BnCrRLK1L1_3	TATA-box	TATA	521	+	Core promoter -30 of TSS
BnCrRLK1L1_3	TATA-box	ATATAA	537	+	Core promoter -30 of TSS
BnCrRLK1L1_3	TATA-box	TATA	538	+	Core promoter -30 of TSS
BnCrRLK1L1_3	TATA-box	TATATA	555	+	Core promoter -30 of TSS
BnCrRLK1L1_3	TATA-box	TATA	557	+	Core promoter -30 of TSS
BnCrRLK1L1_3	TATA-box	TATACA	565	-	Core promoter -30 of TSS
BnCrRLK1L1_3	TATA-box	TATA	567	+	Core promoter -30 of TSS
BnCrRLK1L1_3	TATA-box	ATATAA	576	+	Core promoter -30 of TSS
BnCrRLK1L1_3	TATA-box	TATA	577	+	Core promoter -30 of TSS
BnCrRLK1L1_3	TATA-box	TATAAA	586	-	Core promoter -30 of TSS
BnCrRLK1L1_3	TATA-box	TATATAA	587	-	Core promoter -30 of TSS
BnCrRLK1L1_3	TATA-box	TATATA	588	+	Core promoter -30 of TSS
BnCrRLK1L1_3	TATA-box	TATA	590	+	Core promoter -30 of TSS
BnCrRLK1L1_3	TATA-box	TACATAAA	614	-	Core promoter -30 of TSS
BnCrRLK1L1_3	TATA-box	ATATAT	662	+	Core promoter -30 of TSS
BnCrRLK1L1_3	TATA-box	TATA	663	+	Core promoter -30 of TSS
BnCrRLK1L1_3	TATA-box	TATA	756	+	Core promoter -30 of TSS
BnCrRLK1L1_3	TATA-box	TATAAA	793	-	Core promoter -30 of TSS
BnCrRLK1L1_3	TATA-box	TATAA	794	-	Core promoter -30 of TSS
BnCrRLK1L1_3	TATA-box	TATA	795	+	Core promoter -30 of TSS
BnCrRLK1L1_3	TATA-box	TATACA	812	-	Core promoter -30 of TSS
BnCrRLK1L1_3	TATA-box	TATA	814	+	Core promoter -30 of TSS
BnCrRLK1L1_3	TATA-box	TATA	821	+	Core promoter -30 of TSS
BnCrRLK1L1_3	TATA-box	TATA	831	+	Core promoter -30 of TSS
BnCrRLK1L1_3	TATA-box	TATA	855	+	Core promoter -30 of TSS
BnCrRLK1L1_3	TATA-box	TATAAAA	893	-	Core promoter -30 of TSS
BnCrRLK1L1_3	TATA-box	taTATAAAtc	894	+	Core promoter -30 of TSS
BnCrRLK1L1_3	TATA-box	TATAA	895	-	Core promoter -30 of TSS
BnCrRLK1L1_3	TATA-box	TATA	896	+	Core promoter -30 of TSS
BnCrRLK1L1_3	TATA-box	TATA	1073	-	Core promoter -30 of TSS
BnCrRLK1L1_3	TATA-box	TATA	1226	-	Core promoter -30 of TSS
BnCrRLK1L1_3	TATA-box	taTATAAAtc	1497	-	Core promoter -30 of TSS
BnCrRLK1L1_3	TATA-box	taTATAAAg	1498	-	Core promoter -30 of TSS
BnCrRLK1L1_3	TATA-box	TATAAA	1499	-	Core promoter -30 of TSS
BnCrRLK1L1_3	TATA-box	TATATAA	1500	-	Core promoter -30 of TSS
BnCrRLK1L1_3	TATA-box	TATATA	1501	-	Core promoter -30 of TSS
BnCrRLK1L1_3	TATA-box	ATATAA	1502	+	Core promoter -30 of TSS
BnCrRLK1L1_3	TATA-box	TATA	1503	-	Core promoter -30 of TSS
BnCrRLK1L1_3	TATA-box	ATATAT	1694	-	Core promoter -30 of TSS
BnCrRLK1L1_3	TATA-box	TATA	1695	-	Core promoter -30 of TSS
BnCrRLK1L1_3	TGACG-motif	TGACG	923	-	Methyl jasmonate
BnCrRLK1L1_3	TGACG-motif	TGACG	1130	-	Methyl jasmonate
BnCrRLK1L1_3	TGACG-motif	TGACG	1262	+	Methyl jasmonate
BnCrRLK1L1_3	TGACG-motif	TGACG	1537	-	Methyl jasmonate
BnCrRLK1L1_3	TGACG-motif	TGACG	1544	-	Methyl jasmonate
BnCrRLK1L1_3	TGACG-motif	TGACG	1659	-	Methyl jasmonate
BnCrRLK1L1_3	CGTCA-motif	CGTCA	923	+	Methyl jasmonate
BnCrRLK1L1_3	CGTCA-motif	CGTCA	1130	+	Methyl jasmonate
BnCrRLK1L1_3	CGTCA-motif	CGTCA	1262	-	Methyl jasmonate
BnCrRLK1L1_3	CGTCA-motif	CGTCA	1537	+	Methyl jasmonate
BnCrRLK1L1_3	CGTCA-motif	CGTCA	1544	+	Methyl jasmonate
BnCrRLK1L1_3	CGTCA-motif	CGTCA	1659	+	Methyl jasmonate
BnCrRLK1L1_3	MRE	AACCTAA	767	+	MYB-light
BnCrRLK1L1_4	TC-rich repeats	ATTCTCTAAC	363	-	Defense and stress
BnCrRLK1L1_4	TC-rich repeats	GTTTTCTTAC	651	-	Defense and stress
BnCrRLK1L1_4	LTR	CCGAAA	1848	+	Low-temperature
BnCrRLK1L1_4	ABRE	ACGTG	418	+	Abscisic acid
BnCrRLK1L1_4	ARE	AAACCA	53	+	Anaerobic induction
BnCrRLK1L1_4	ARE	AAACCA	1629	-	Anaerobic induction
BnCrRLK1L1_4	ARE	AAACCA	1963	-	Anaerobic induction
BnCrRLK1L1_4	circadian	CAAAGATATC	1341	+	Circadian control
BnCrRLK1L1_4	G-box	CACGTC	417	-	Light
BnCrRLK1L1_4	GCN4_motif	TGAGTCA	398	+	Endosperm expression
BnCrRLK1L1_4	CAAT-box	CAAAT	29	+	Promoter and enhancer regions
BnCrRLK1L1_4	CAAT-box	CAAAT	57	+	Promoter and enhancer regions
BnCrRLK1L1_4	CAAT-box	CAAAT	84	-	Promoter and enhancer regions
BnCrRLK1L1_4	CAAT-box	CAAAT	487	+	Promoter and enhancer regions
BnCrRLK1L1_4	CAAT-box	CCAAT	508	+	Promoter and enhancer regions
BnCrRLK1L1_4	CAAT-box	CAAAT	573	-	Promoter and enhancer regions
BnCrRLK1L1_4	CAAT-box	CAAAT	698	+	Promoter and enhancer regions
BnCrRLK1L1_4	CAAT-box	CAAAT	935	+	Promoter and enhancer regions
BnCrRLK1L1_4	CAAT-box	CCAAT	1043	-	Promoter and enhancer regions
BnCrRLK1L1_4	CAAT-box	CAAAT	1284	-	Promoter and enhancer regions
BnCrRLK1L1_4	CAAT-box	CAAAT	1316	-	Promoter and enhancer regions
BnCrRLK1L1_4	CAAT-box	CAAAT	1388	-	Promoter and enhancer regions
BnCrRLK1L1_4	CAAT-box	CCAAT	1429	+	Promoter and enhancer regions
BnCrRLK1L1_4	CAAT-box	CAAAT	1486	+	Promoter and enhancer regions
BnCrRLK1L1_4	TATA-box	TATA	50	+	Core promoter -30 of TSS
BnCrRLK1L1_4	TATA-box	TATA	570	+	Core promoter -30 of TSS
BnCrRLK1L1_4	TATA-box	TATACA	576	-	Core promoter -30 of TSS
BnCrRLK1L1_4	TATA-box	TATATA	578	+	Core promoter -30 of TSS
BnCrRLK1L1_4	TATA-box	ATATAT	579	+	Core promoter -30 of TSS
BnCrRLK1L1_4	TATA-box	TATA	580	+	Core promoter -30 of TSS
BnCrRLK1L1_4	TATA-box	TATACA	688	-	Core promoter -30 of TSS
BnCrRLK1L1_4	TATA-box	TATATA	690	+	Core promoter -30 of TSS
BnCrRLK1L1_4	TATA-box	TATA	692	+	Core promoter -30 of TSS
BnCrRLK1L1_4	TATA-box	TATAA	706	-	Core promoter -30 of TSS
BnCrRLK1L1_4	TATA-box	TATA	707	+	Core promoter -30 of TSS
BnCrRLK1L1_4	TATA-box	TATAAA	757	-	Core promoter -30 of TSS
BnCrRLK1L1_4	TATA-box	TATAA	758	-	Core promoter -30 of TSS
BnCrRLK1L1_4	TATA-box	TATA	759	+	Core promoter -30 of TSS
BnCrRLK1L1_4	TATA-box	TACAAAA	828	-	Core promoter -30 of TSS
BnCrRLK1L1_4	TATA-box	ATTATA	903	+	Core promoter -30 of TSS
BnCrRLK1L1_4	TATA-box	TATAA	904	-	Core promoter -30 of TSS
BnCrRLK1L1_4	TATA-box	TATA	905	+	Core promoter -30 of TSS
BnCrRLK1L1_4	TATA-box	TATAAAA	939	-	Core promoter -30 of TSS
BnCrRLK1L1_4	TATA-box	TATAAA	940	-	Core promoter -30 of TSS
BnCrRLK1L1_4	TATA-box	TATAA	941	-	Core promoter -30 of TSS
BnCrRLK1L1_4	TATA-box	TATA	942	+	Core promoter -30 of TSS
BnCrRLK1L1_4	TATA-box	TATAAA	1154	-	Core promoter -30 of TSS
BnCrRLK1L1_4	TATA-box	TATAA	1155	-	Core promoter -30 of TSS
BnCrRLK1L1_4	TATA-box	TATA	1156	-	Core promoter -30 of TSS
BnCrRLK1L1_4	TATA-box	TATAAAT	1382	-	Core promoter -30 of TSS
BnCrRLK1L1_4	TATA-box	TATAAA	1383	-	Core promoter -30 of TSS
BnCrRLK1L1_4	TATA-box	TATAA	1384	-	Core promoter -30 of TSS
BnCrRLK1L1_4	TATA-box	TATA	1385	-	Core promoter -30 of TSS
BnCrRLK1L1_4	TATA-box	ATATAA	1439	+	Core promoter -30 of TSS
BnCrRLK1L1_4	TATA-box	TATA	1440	-	Core promoter -30 of TSS
BnCrRLK1L1_4	TATA-box	ATATAA	1467	+	Core promoter -30 of TSS
BnCrRLK1L1_4	TATA-box	TATA	1468	-	Core promoter -30 of TSS
BnCrRLK1L1_4	GARE-motif	TCTGTTG	1708	+	Gibberellin
BnCrRLK1L1_4	Sp1	GGGCGG	1037	-	Light
BnCrRLK1L1_4	CGTCA-motif	CGTCA	282	+	Methyl jasmonate
BnCrRLK1L1_4	CGTCA-motif	CGTCA	416	-	Methyl jasmonate
BnCrRLK1L1_4	CGTCA-motif	CGTCA	896	+	Methyl jasmonate
BnCrRLK1L1_4	CGTCA-motif	CGTCA	1584	+	Methyl jasmonate
BnCrRLK1L1_4	TGACG-motif	TGACG	282	-	Methyl jasmonate
BnCrRLK1L1_4	TGACG-motif	TGACG	416	+	Methyl jasmonate
BnCrRLK1L1_4	TGACG-motif	TGACG	896	-	Methyl jasmonate
BnCrRLK1L1_4	TGACG-motif	TGACG	1584	-	Methyl jasmonate
BnCrRLK1L1_5	TGA-element	AACGAC	563	-	Auxin
BnCrRLK1L1_5	TATC-box	TATCCCA	830	-	Gibberellin
BnCrRLK1L1_5	TCA-element	TCAGAAGAGG	248	-	Salicylic acid
BnCrRLK1L1_5	ABRE	ACGTG	690	+	Abscisic acid
BnCrRLK1L1_5	G-box	CACGAC	686	+	Light
BnCrRLK1L1_5	G-box	CACGTC	689	-	Light
BnCrRLK1L1_5	CAAT-box	CAAAT	12	+	Promoter and enhancer regions
BnCrRLK1L1_5	CAAT-box	CAAAT	339	+	Promoter and enhancer regions
BnCrRLK1L1_5	CAAT-box	CAAAT	360	-	Promoter and enhancer regions
BnCrRLK1L1_5	CAAT-box	CCAAT	729	-	Promoter and enhancer regions
BnCrRLK1L1_5	CAAT-box	CCAAT	792	+	Promoter and enhancer regions
BnCrRLK1L1_5	CAAT-box	CAAAT	1121	-	Promoter and enhancer regions
BnCrRLK1L1_5	CAAT-box	CCCAATTT	1135	+	Promoter and enhancer regions
BnCrRLK1L1_5	CAAT-box	CCAAT	1136	+	Promoter and enhancer regions
BnCrRLK1L1_5	CAAT-box	CCAAT	1153	-	Promoter and enhancer regions
BnCrRLK1L1_5	CAAT-box	CAAAT	1184	+	Promoter and enhancer regions
BnCrRLK1L1_5	CAAT-box	CAAAT	1493	+	Promoter and enhancer regions
BnCrRLK1L1_5	CAAT-box	CAAAT	1794	+	Promoter and enhancer regions
BnCrRLK1L1_5	TATA-box	TAAAGATT	153	-	Core promoter -30 of TSS
BnCrRLK1L1_5	TATA-box	ATATAA	266	+	Core promoter -30 of TSS
BnCrRLK1L1_5	TATA-box	TATA	267	+	Core promoter -30 of TSS
BnCrRLK1L1_5	TATA-box	TATA	854	+	Core promoter -30 of TSS
BnCrRLK1L1_5	TATA-box	TATACA	953	-	Core promoter -30 of TSS
BnCrRLK1L1_5	TATA-box	TATA	955	+	Core promoter -30 of TSS
BnCrRLK1L1_5	TATA-box	TACAAAA	1008	-	Core promoter -30 of TSS
BnCrRLK1L1_5	TATA-box	TATACA	1084	-	Core promoter -30 of TSS
BnCrRLK1L1_5	TATA-box	TATA	1086	-	Core promoter -30 of TSS
BnCrRLK1L1_5	TATA-box	TACAAAA	1103	-	Core promoter -30 of TSS
BnCrRLK1L1_5	TATA-box	ATTATA	1148	+	Core promoter -30 of TSS
BnCrRLK1L1_5	TATA-box	TATAA	1149	-	Core promoter -30 of TSS
BnCrRLK1L1_5	TATA-box	TATA	1150	-	Core promoter -30 of TSS
BnCrRLK1L1_5	TATA-box	TATAA	1487	-	Core promoter -30 of TSS
BnCrRLK1L1_5	TATA-box	TATA	1488	-	Core promoter -30 of TSS
BnCrRLK1L1_5	TATA-box	TACAAAA	1686	-	Core promoter -30 of TSS
BnCrRLK1L1_5	GC-motif	CCCCCG	574	-	Anoxic specific inducibility
BnCrRLK1L1_5	GC-motif	CCCCCG	712	-	Anoxic specific inducibility
BnCrRLK1L1_5	GARE-motif	TCTGTTG	1746	+	Gibberellin
BnCrRLK1L1_5	GT1-motif	GGTTAA	1706	-	Light
BnCrRLK1L1_5	TGACG-motif	TGACG	1400	-	Methyl jasmonate
BnCrRLK1L1_5	TGACG-motif	TGACG	1407	-	Methyl jasmonate
BnCrRLK1L1_5	TGACG-motif	TGACG	1559	-	Methyl jasmonate
BnCrRLK1L1_5	CGTCA-motif	CGTCA	1400	+	Methyl jasmonate
BnCrRLK1L1_5	CGTCA-motif	CGTCA	1407	+	Methyl jasmonate
BnCrRLK1L1_5	CGTCA-motif	CGTCA	1559	+	Methyl jasmonate
BnCrRLK1L1_5	MRE	AACCTAA	47	-	MYB-light
BnCrRLK1L1_5	MRE	AACCTAA	1302	+	MYB-light
BnCrRLK1L1_5	WUN-motif	TTATTACAT	1523	-	Wound
BnCrRLK1L1_6	TATC-box	TATCCCA	1808	+	Gibberellin
BnCrRLK1L1_6	ACE	GACACGTATG	1403	-	Light
BnCrRLK1L1_6	TCA-element	CCATCTTTTT	1234	-	Salicylic acid
BnCrRLK1L1_6	ABRE	GACACGTGGC	640	+	Abscisic acid
BnCrRLK1L1_6	ABRE	CACGTG	642	+	Abscisic acid
BnCrRLK1L1_6	ABRE	ACGTG	643	+	Abscisic acid
BnCrRLK1L1_6	ARE	AAACCA	325	-	Anaerobic induction
BnCrRLK1L1_6	ARE	AAACCA	695	-	Anaerobic induction
BnCrRLK1L1_6	ARE	AAACCA	1741	-	Anaerobic induction
BnCrRLK1L1_6	G-box	TAACACGTAG	639	+	Light
BnCrRLK1L1_6	G-box	ACACGTGGC	641	+	Light
BnCrRLK1L1_6	G-box	CACGTG	642	+	Light
BnCrRLK1L1_6	G-Box	CACGTG	642	+	Light
BnCrRLK1L1_6	GCN4_motif	TGAGTCA	70	-	Endosperm expression
BnCrRLK1L1_6	GCN4_motif	TGAGTCA	1730	+	Endosperm expression
BnCrRLK1L1_6	CAAT-box	CCAAT	153	+	Promoter and enhancer regions
BnCrRLK1L1_6	CAAT-box	CAAAT	656	-	Promoter and enhancer regions
BnCrRLK1L1_6	CAAT-box	CAAAT	729	+	Promoter and enhancer regions
BnCrRLK1L1_6	CAAT-box	CCAAT	770	+	Promoter and enhancer regions
BnCrRLK1L1_6	CAAT-box	CAAAT	1031	+	Promoter and enhancer regions
BnCrRLK1L1_6	CAAT-box	CAAAT	1182	+	Promoter and enhancer regions
BnCrRLK1L1_6	CAAT-box	CAAAT	1747	-	Promoter and enhancer regions
BnCrRLK1L1_6	CAAT-box	CAAAT	1900	-	Promoter and enhancer regions
BnCrRLK1L1_6	TATA-box	ATTATA	81	+	Core promoter -30 of TSS
BnCrRLK1L1_6	TATA-box	TATAA	82	-	Core promoter -30 of TSS
BnCrRLK1L1_6	TATA-box	TATA	83	+	Core promoter -30 of TSS
BnCrRLK1L1_6	TATA-box	TATA	350	+	Core promoter -30 of TSS
BnCrRLK1L1_6	TATA-box	ATATAA	675	+	Core promoter -30 of TSS
BnCrRLK1L1_6	TATA-box	TATA	676	+	Core promoter -30 of TSS
BnCrRLK1L1_6	TATA-box	TATATAA	995	-	Core promoter -30 of TSS
BnCrRLK1L1_6	TATA-box	TATATA	996	+	Core promoter -30 of TSS
BnCrRLK1L1_6	TATA-box	ATATAT	997	+	Core promoter -30 of TSS
BnCrRLK1L1_6	TATA-box	TATA	998	+	Core promoter -30 of TSS
BnCrRLK1L1_6	TATA-box	TAAAGATT	1383	+	Core promoter -30 of TSS
BnCrRLK1L1_6	TATA-box	taTATAAAtc	1476	-	Core promoter -30 of TSS
BnCrRLK1L1_6	TATA-box	TATAAAT	1477	-	Core promoter -30 of TSS
BnCrRLK1L1_6	TATA-box	TATAAA	1478	-	Core promoter -30 of TSS
BnCrRLK1L1_6	TATA-box	TATAA	1479	-	Core promoter -30 of TSS
BnCrRLK1L1_6	TATA-box	TATA	1480	-	Core promoter -30 of TSS
BnCrRLK1L1_6	TATA-box	taTATAAAtc	1513	-	Core promoter -30 of TSS
BnCrRLK1L1_6	TATA-box	TATAAAT	1514	-	Core promoter -30 of TSS
BnCrRLK1L1_6	TATA-box	TATAAA	1515	-	Core promoter -30 of TSS
BnCrRLK1L1_6	TATA-box	TATAA	1516	-	Core promoter -30 of TSS
BnCrRLK1L1_6	TATA-box	TATA	1517	-	Core promoter -30 of TSS
BnCrRLK1L1_6	TATA-box	TATA	1831	-	Core promoter -30 of TSS
BnCrRLK1L1_6	GT1-motif	GGTTAA	901	-	Light
BnCrRLK1L1_6	CGTCA-motif	CGTCA	1157	+	Methyl jasmonate
BnCrRLK1L1_6	TGACG-motif	TGACG	1157	-	Methyl jasmonate
BnCrRLK1L1_6	MBS	CAACTG	876	+	MYB-drought
BnCrRLK1L1_6	MBS	CAACTG	1648	+	MYB-drought
BnCrRLK1L3_1	TC-rich repeats	ATTCTCTAAC	216	-	Defense and stress
BnCrRLK1L3_1	LTR	CCGAAA	1680	+	Low-temperature
BnCrRLK1L3_1	TCA-element	CCATCTTTTT	459	+	Salicylic acid
BnCrRLK1L3_1	TCA-element	TCAGAAGAGG	1585	-	Salicylic acid
BnCrRLK1L3_1	ABRE	ACGTG	1022	-	Abscisic acid
BnCrRLK1L3_1	ABRE	ACGTG	1113	+	Abscisic acid
BnCrRLK1L3_1	ARE	AAACCA	1695	+	Anaerobic induction
BnCrRLK1L3_1	ARE	AAACCA	1953	-	Anaerobic induction
BnCrRLK1L3_1	G-box	CACGTC	1022	+	Light
BnCrRLK1L3_1	G-box	TAACACGTAG	1111	-	Light
BnCrRLK1L3_1	G-box	TACGTG	1112	+	Light
BnCrRLK1L3_1	CAAT-box	CAAAT	38	+	Promoter and enhancer regions
BnCrRLK1L3_1	CAAT-box	CAAAT	57	-	Promoter and enhancer regions
BnCrRLK1L3_1	CAAT-box	CAAAT	65	-	Promoter and enhancer regions
BnCrRLK1L3_1	CAAT-box	CAAAT	287	+	Promoter and enhancer regions
BnCrRLK1L3_1	CAAT-box	CAAAT	331	+	Promoter and enhancer regions
BnCrRLK1L3_1	CAAT-box	CAAAT	612	+	Promoter and enhancer regions
BnCrRLK1L3_1	CAAT-box	CCAAT	631	+	Promoter and enhancer regions
BnCrRLK1L3_1	CAAT-box	CAAAT	682	+	Promoter and enhancer regions
BnCrRLK1L3_1	CAAT-box	CAAAT	806	-	Promoter and enhancer regions
BnCrRLK1L3_1	CAAT-box	CCAAT	1123	+	Promoter and enhancer regions
BnCrRLK1L3_1	CAAT-box	CAAAT	1331	-	Promoter and enhancer regions
BnCrRLK1L3_1	CAAT-box	CCAAT	1595	+	Promoter and enhancer regions
BnCrRLK1L3_1	CAAT-box	CCAAT	1698	+	Promoter and enhancer regions
BnCrRLK1L3_1	CAAT-box	CCAAT	1882	+	Promoter and enhancer regions
BnCrRLK1L3_1	CAAT-box	CCAAT	1951	-	Promoter and enhancer regions
BnCrRLK1L3_1	CAAT-box	CCAAT	1968	-	Promoter and enhancer regions
BnCrRLK1L3_1	TATA-box	ATATAT	300	+	Core promoter -30 of TSS
BnCrRLK1L3_1	TATA-box	TATA	301	+	Core promoter -30 of TSS
BnCrRLK1L3_1	TATA-box	ATTATA	304	+	Core promoter -30 of TSS
BnCrRLK1L3_1	TATA-box	TATAA	305	-	Core promoter -30 of TSS
BnCrRLK1L3_1	TATA-box	TATA	306	+	Core promoter -30 of TSS
BnCrRLK1L3_1	TATA-box	TATAAAA	311	-	Core promoter -30 of TSS
BnCrRLK1L3_1	TATA-box	TATAAA	312	-	Core promoter -30 of TSS
BnCrRLK1L3_1	TATA-box	TATAA	313	-	Core promoter -30 of TSS
BnCrRLK1L3_1	TATA-box	TATA	314	+	Core promoter -30 of TSS
BnCrRLK1L3_1	TATA-box	TATA	511	+	Core promoter -30 of TSS
BnCrRLK1L3_1	TATA-box	TATA	516	+	Core promoter -30 of TSS
BnCrRLK1L3_1	TATA-box	ATATAT	1353	-	Core promoter -30 of TSS
BnCrRLK1L3_1	TATA-box	TATA	1354	-	Core promoter -30 of TSS
BnCrRLK1L3_1	TATA-box	TATA	1435	-	Core promoter -30 of TSS
BnCrRLK1L3_1	TATA-box	TATAA	1499	-	Core promoter -30 of TSS
BnCrRLK1L3_1	TATA-box	TATA	1500	-	Core promoter -30 of TSS
BnCrRLK1L3_1	TATA-box	TATA	1513	-	Core promoter -30 of TSS
BnCrRLK1L3_1	TATA-box	TATA	1575	-	Core promoter -30 of TSS
BnCrRLK1L3_1	TATA-box	TATAAGAA	1841	-	Core promoter -30 of TSS
BnCrRLK1L3_1	TATA-box	TATAA	1844	-	Core promoter -30 of TSS
BnCrRLK1L3_1	TATA-box	TATA	1845	-	Core promoter -30 of TSS
BnCrRLK1L3_1	TATA-box	TATA	1873	-	Core promoter -30 of TSS
BnCrRLK1L3_1	P-box	CCTTTTG	1705	+	Gibberellin
BnCrRLK1L3_1	Sp1	GGGCGG	843	+	Light
BnCrRLK1L3_1	MBS	CAACTG	881	+	MYB-drought
BnCrRLK1L3_1	MBSI	TTTTTACGGTTA	711	-	MYB-flavonoid biosythetic
BnCrRLK1L3_1	MRE	AACCTAA	1760	-	MYB-light
BnCrRLK1L3_2	TC-rich repeats	GTTTTCTTAC	180	-	Defense and stress
BnCrRLK1L3_2	TC-rich repeats	ATTCTCTAAC	1723	+	Defense and stress
BnCrRLK1L3_2	LTR	CCGAAA	935	-	Low-temperature
BnCrRLK1L3_2	TCA-element	CCATCTTTTT	76	+	Salicylic acid
BnCrRLK1L3_2	ABRE	ACGTG	1509	+	Abscisic acid
BnCrRLK1L3_2	ARE	AAACCA	423	-	Anaerobic induction
BnCrRLK1L3_2	ARE	AAACCA	1216	+	Anaerobic induction
BnCrRLK1L3_2	ARE	AAACCA	1910	-	Anaerobic induction
BnCrRLK1L3_2	AuxRR-core	GGTCCAT	762	-	Auxin
BnCrRLK1L3_2	G-Box	CACGTT	1508	-	Light
BnCrRLK1L3_2	G-box	ACACGTG(G/t)CACC	957	-	Light
BnCrRLK1L3_2	CAT-box	GCCACT	960	+	Meristem expression
BnCrRLK1L3_2	CAAT-box	CCAAT	275	+	Promoter and enhancer regions
BnCrRLK1L3_2	CAAT-box	CCAAT	421	-	Promoter and enhancer regions
BnCrRLK1L3_2	CAAT-box	CCAAT	999	-	Promoter and enhancer regions
BnCrRLK1L3_2	CAAT-box	CAAAT	1077	-	Promoter and enhancer regions
BnCrRLK1L3_2	CAAT-box	CCAAT	1090	-	Promoter and enhancer regions
BnCrRLK1L3_2	CAAT-box	CAAAT	1363	-	Promoter and enhancer regions
BnCrRLK1L3_2	CAAT-box	CAAAT	1432	-	Promoter and enhancer regions
BnCrRLK1L3_2	CAAT-box	CAAAT	1675	+	Promoter and enhancer regions
BnCrRLK1L3_2	CAAT-box	CAAAT	1678	-	Promoter and enhancer regions
BnCrRLK1L3_2	CAAT-box	CCAAT	1781	+	Promoter and enhancer regions
BnCrRLK1L3_2	TATA-box	ATATAA	350	+	Core promoter -30 of TSS
BnCrRLK1L3_2	TATA-box	TATA	351	+	Core promoter -30 of TSS
BnCrRLK1L3_2	TATA-box	taTATAAAtc	380	-	Core promoter -30 of TSS
BnCrRLK1L3_2	TATA-box	TATA	386	+	Core promoter -30 of TSS
BnCrRLK1L3_2	TATA-box	TACAAAA	388	+	Core promoter -30 of TSS
BnCrRLK1L3_2	TATA-box	TATAA	433	-	Core promoter -30 of TSS
BnCrRLK1L3_2	TATA-box	TATA	434	+	Core promoter -30 of TSS
BnCrRLK1L3_2	TATA-box	TATAAAT	496	-	Core promoter -30 of TSS
BnCrRLK1L3_2	TATA-box	TATAAA	497	-	Core promoter -30 of TSS
BnCrRLK1L3_2	TATA-box	TATAA	498	-	Core promoter -30 of TSS
BnCrRLK1L3_2	TATA-box	TATA	499	+	Core promoter -30 of TSS
BnCrRLK1L3_2	TATA-box	TAAAGATT	851	-	Core promoter -30 of TSS
BnCrRLK1L3_2	TATA-box	TATAAAA	1034	-	Core promoter -30 of TSS
BnCrRLK1L3_2	TATA-box	TATAAA	1035	-	Core promoter -30 of TSS
BnCrRLK1L3_2	TATA-box	TATAA	1036	-	Core promoter -30 of TSS
BnCrRLK1L3_2	TATA-box	TATA	1037	-	Core promoter -30 of TSS
BnCrRLK1L3_2	TATA-box	TATA	1154	-	Core promoter -30 of TSS
BnCrRLK1L3_2	TATA-box	TATACA	1276	-	Core promoter -30 of TSS
BnCrRLK1L3_2	TATA-box	TATA	1278	-	Core promoter -30 of TSS
BnCrRLK1L3_2	TATA-box	TATA	1438	-	Core promoter -30 of TSS
BnCrRLK1L3_2	TATA-box	TACAAAA	1440	+	Core promoter -30 of TSS
BnCrRLK1L3_2	TATA-box	TATA	1591	-	Core promoter -30 of TSS
BnCrRLK1L3_2	TATA-box	TATA	1646	-	Core promoter -30 of TSS
BnCrRLK1L3_2	GT1-motif	GGTTAAT	1944	-	Light
BnCrRLK1L3_2	GT1-motif	GGTTAA	1945	-	Light
BnCrRLK1L3_2	TGACG-motif	TGACG	864	+	Methyl jasmonate
BnCrRLK1L3_2	CGTCA-motif	CGTCA	864	-	Methyl jasmonate
BnCrRLK1L3_2	MRE	AACCTAA	1863	-	MYB-light
BnCrRLK1L3_3	TC-rich repeats	ATTCTCTAAC	1597	+	Defense and stress
BnCrRLK1L3_3	LTR	CCGAAA	1636	+	Low-temperature
BnCrRLK1L3_3	TCA-element	CCATCTTTTT	859	-	Salicylic acid
BnCrRLK1L3_3	TCA-element	TCAGAAGAGG	1541	-	Salicylic acid
BnCrRLK1L3_3	ARE	AAACCA	348	+	Anaerobic induction
BnCrRLK1L3_3	ARE	AAACCA	1055	+	Anaerobic induction
BnCrRLK1L3_3	ARE	AAACCA	1651	+	Anaerobic induction
BnCrRLK1L3_3	GCN4_motif	TGAGTCA	913	+	Endosperm expression
BnCrRLK1L3_3	CAAT-box	CAAAT	4	+	Promoter and enhancer regions
BnCrRLK1L3_3	CAAT-box	CCAAT	7	-	Promoter and enhancer regions
BnCrRLK1L3_3	CAAT-box	CCAAT	72	-	Promoter and enhancer regions
BnCrRLK1L3_3	CAAT-box	CCAAT	196	-	Promoter and enhancer regions
BnCrRLK1L3_3	CAAT-box	CAAAT	257	+	Promoter and enhancer regions
BnCrRLK1L3_3	CAAT-box	CAAAT	308	-	Promoter and enhancer regions
BnCrRLK1L3_3	CAAT-box	CAAAT	459	+	Promoter and enhancer regions
BnCrRLK1L3_3	CAAT-box	CAAAT	503	+	Promoter and enhancer regions
BnCrRLK1L3_3	CAAT-box	CCAAT	751	+	Promoter and enhancer regions
BnCrRLK1L3_3	CAAT-box	CAAAT	802	+	Promoter and enhancer regions
BnCrRLK1L3_3	CAAT-box	CAAAT	844	+	Promoter and enhancer regions
BnCrRLK1L3_3	CAAT-box	CCAAT	1272	-	Promoter and enhancer regions
BnCrRLK1L3_3	CAAT-box	CCAAT	1551	+	Promoter and enhancer regions
BnCrRLK1L3_3	CAAT-box	CAAAT	1554	-	Promoter and enhancer regions
BnCrRLK1L3_3	CAAT-box	CCAAT	1654	+	Promoter and enhancer regions
BnCrRLK1L3_3	CAAT-box	CAAAT	1857	+	Promoter and enhancer regions
BnCrRLK1L3_3	TATA-box	taTATAAAtc	80	-	Core promoter -30 of TSS
BnCrRLK1L3_3	TATA-box	TATAAAT	81	-	Core promoter -30 of TSS
BnCrRLK1L3_3	TATA-box	TATAAA	82	-	Core promoter -30 of TSS
BnCrRLK1L3_3	TATA-box	TATAA	83	-	Core promoter -30 of TSS
BnCrRLK1L3_3	TATA-box	TATA	84	+	Core promoter -30 of TSS
BnCrRLK1L3_3	TATA-box	TACAAAA	245	-	Core promoter -30 of TSS
BnCrRLK1L3_3	TATA-box	TATA	473	+	Core promoter -30 of TSS
BnCrRLK1L3_3	TATA-box	TATACA	484	-	Core promoter -30 of TSS
BnCrRLK1L3_3	TATA-box	TATA	486	+	Core promoter -30 of TSS
BnCrRLK1L3_3	TATA-box	TATA	642	+	Core promoter -30 of TSS
BnCrRLK1L3_3	TATA-box	TATAAAT	853	-	Core promoter -30 of TSS
BnCrRLK1L3_3	TATA-box	TATAAA	854	-	Core promoter -30 of TSS
BnCrRLK1L3_3	TATA-box	TATAA	855	-	Core promoter -30 of TSS
BnCrRLK1L3_3	TATA-box	TATA	856	+	Core promoter -30 of TSS
BnCrRLK1L3_3	TATA-box	TATA	871	+	Core promoter -30 of TSS
BnCrRLK1L3_3	TATA-box	ATTATA	948	+	Core promoter -30 of TSS
BnCrRLK1L3_3	TATA-box	TATAA	949	-	Core promoter -30 of TSS
BnCrRLK1L3_3	TATA-box	TATA	950	+	Core promoter -30 of TSS
BnCrRLK1L3_3	TATA-box	TATAA	1107	-	Core promoter -30 of TSS
BnCrRLK1L3_3	TATA-box	TATA	1108	-	Core promoter -30 of TSS
BnCrRLK1L3_3	TATA-box	ATATAA	1286	+	Core promoter -30 of TSS
BnCrRLK1L3_3	TATA-box	TATA	1287	-	Core promoter -30 of TSS
BnCrRLK1L3_3	TATA-box	ATATAT	1303	-	Core promoter -30 of TSS
BnCrRLK1L3_3	TATA-box	TATA	1304	-	Core promoter -30 of TSS
BnCrRLK1L3_3	TATA-box	TATATTTATATTT	1443	+	Core promoter -30 of TSS
BnCrRLK1L3_3	TATA-box	TATAAATA	1445	-	Core promoter -30 of TSS
BnCrRLK1L3_3	TATA-box	TATAAAT	1446	-	Core promoter -30 of TSS
BnCrRLK1L3_3	TATA-box	TATAAA	1447	-	Core promoter -30 of TSS
BnCrRLK1L3_3	TATA-box	TATAA	1448	-	Core promoter -30 of TSS
BnCrRLK1L3_3	TATA-box	TATA	1449	-	Core promoter -30 of TSS
BnCrRLK1L3_3	TATA-box	TATA	1461	-	Core promoter -30 of TSS
BnCrRLK1L3_3	TATA-box	TATA	1831	-	Core promoter -30 of TSS
BnCrRLK1L3_3	GT1-motif	GGTTAAT	814	+	Light
BnCrRLK1L3_3	GT1-motif	GGTTAA	1275	+	Light
BnCrRLK1L3_3	CGTCA-motif	CGTCA	1175	-	Methyl jasmonate
BnCrRLK1L3_3	TGACG-motif	TGACG	1175	+	Methyl jasmonate
BnCrRLK1L3_3	MRE	AACCTAA	1717	-	MYB-light
BnCrRLK1L3_4	TC-rich repeats	ATTCTCTAAC	1722	+	Defense and stress
BnCrRLK1L3_4	TCA-element	CCATCTTTTT	83	+	Salicylic acid
BnCrRLK1L3_4	ABRE	ACGTG	1507	+	Abscisic acid
BnCrRLK1L3_4	ABRE	ACGTG	1975	-	Abscisic acid
BnCrRLK1L3_4	ARE	AAACCA	433	-	Anaerobic induction
BnCrRLK1L3_4	ARE	AAACCA	948	-	Anaerobic induction
BnCrRLK1L3_4	ARE	AAACCA	1213	+	Anaerobic induction
BnCrRLK1L3_4	ARE	AAACCA	1909	-	Anaerobic induction
BnCrRLK1L3_4	AuxRR-core	GGTCCAT	772	-	Auxin
BnCrRLK1L3_4	G-Box	CACGTT	1506	-	Light
BnCrRLK1L3_4	G-box	TACGTG	1975	-	Light
BnCrRLK1L3_4	CAT-box	GCCACT	970	+	Meristem expression
BnCrRLK1L3_4	CAT-box	GCCACT	976	-	Meristem expression
BnCrRLK1L3_4	CAAT-box	CCAAT	286	+	Promoter and enhancer regions
BnCrRLK1L3_4	CAAT-box	CCAAT	431	-	Promoter and enhancer regions
BnCrRLK1L3_4	CAAT-box	CCAAT	1009	-	Promoter and enhancer regions
BnCrRLK1L3_4	CAAT-box	CAAAT	1072	-	Promoter and enhancer regions
BnCrRLK1L3_4	CAAT-box	CCAAT	1085	-	Promoter and enhancer regions
BnCrRLK1L3_4	CAAT-box	CCAAT	1216	+	Promoter and enhancer regions
BnCrRLK1L3_4	CAAT-box	CAAAT	1361	-	Promoter and enhancer regions
BnCrRLK1L3_4	CAAT-box	CAAAT	1430	-	Promoter and enhancer regions
BnCrRLK1L3_4	CAAT-box	CAAAT	1674	+	Promoter and enhancer regions
BnCrRLK1L3_4	CAAT-box	CAAAT	1677	-	Promoter and enhancer regions
BnCrRLK1L3_4	CAAT-box	CCAAT	1780	+	Promoter and enhancer regions
BnCrRLK1L3_4	TATA-box	TATA	237	+	Core promoter -30 of TSS
BnCrRLK1L3_4	TATA-box	ATATAA	361	+	Core promoter -30 of TSS
BnCrRLK1L3_4	TATA-box	TATA	362	+	Core promoter -30 of TSS
BnCrRLK1L3_4	TATA-box	taTATAAAtc	391	-	Core promoter -30 of TSS
BnCrRLK1L3_4	TATA-box	TATA	397	+	Core promoter -30 of TSS
BnCrRLK1L3_4	TATA-box	TACAAAA	399	+	Core promoter -30 of TSS
BnCrRLK1L3_4	TATA-box	TATAAAT	506	-	Core promoter -30 of TSS
BnCrRLK1L3_4	TATA-box	TATAAA	507	-	Core promoter -30 of TSS
BnCrRLK1L3_4	TATA-box	TATAA	508	-	Core promoter -30 of TSS
BnCrRLK1L3_4	TATA-box	TATA	509	+	Core promoter -30 of TSS
BnCrRLK1L3_4	TATA-box	TAAAGATT	861	-	Core promoter -30 of TSS
BnCrRLK1L3_4	TATA-box	TATAAAA	1044	-	Core promoter -30 of TSS
BnCrRLK1L3_4	TATA-box	TATAAA	1045	-	Core promoter -30 of TSS
BnCrRLK1L3_4	TATA-box	TATAA	1046	-	Core promoter -30 of TSS
BnCrRLK1L3_4	TATA-box	TATA	1047	-	Core promoter -30 of TSS
BnCrRLK1L3_4	TATA-box	TATACA	1273	-	Core promoter -30 of TSS
BnCrRLK1L3_4	TATA-box	TATA	1275	-	Core promoter -30 of TSS
BnCrRLK1L3_4	TATA-box	TATA	1436	-	Core promoter -30 of TSS
BnCrRLK1L3_4	TATA-box	TATA	1589	-	Core promoter -30 of TSS
BnCrRLK1L3_4	TATA-box	TATA	1644	-	Core promoter -30 of TSS
BnCrRLK1L3_4	GT1-motif	GGTTAAT	1944	-	Light
BnCrRLK1L3_4	GT1-motif	GGTTAA	1945	-	Light
BnCrRLK1L3_4	TGACG-motif	TGACG	874	+	Methyl jasmonate
BnCrRLK1L3_4	CGTCA-motif	CGTCA	874	-	Methyl jasmonate
BnCrRLK1L3_4	MRE	AACCTAA	1862	-	MYB-light
BnCrRLK1L4_1	MSA-like	(T/C)C(T/C)AACGG(T/C)(T/C)A	1158	+	Cell cycle regulation
BnCrRLK1L4_1	ABRE	ACGTG	17	-	Abscisic acid
BnCrRLK1L4_1	ARE	AAACCA	1798	+	Anaerobic induction
BnCrRLK1L4_1	G-box	TACGTG	17	-	Light
BnCrRLK1L4_1	G-box	CACGAC	153	+	Light
BnCrRLK1L4_1	CAT-box	GCCACT	1585	-	Meristem expression
BnCrRLK1L4_1	CAAT-box	CAAAT	353	+	Promoter and enhancer regions
BnCrRLK1L4_1	CAAT-box	CAAAT	405	+	Promoter and enhancer regions
BnCrRLK1L4_1	CAAT-box	CCAAT	634	+	Promoter and enhancer regions
BnCrRLK1L4_1	CAAT-box	CAAAT	653	-	Promoter and enhancer regions
BnCrRLK1L4_1	CAAT-box	CAAAT	661	-	Promoter and enhancer regions
BnCrRLK1L4_1	CAAT-box	CAAAT	818	-	Promoter and enhancer regions
BnCrRLK1L4_1	CAAT-box	CCCAATTT	871	-	Promoter and enhancer regions
BnCrRLK1L4_1	CAAT-box	CCAAT	873	-	Promoter and enhancer regions
BnCrRLK1L4_1	CAAT-box	CAAAT	909	+	Promoter and enhancer regions
BnCrRLK1L4_1	CAAT-box	CAAAT	921	-	Promoter and enhancer regions
BnCrRLK1L4_1	CAAT-box	CAAAT	1057	+	Promoter and enhancer regions
BnCrRLK1L4_1	CAAT-box	CAAAT	1060	-	Promoter and enhancer regions
BnCrRLK1L4_1	CAAT-box	CCAAT	1337	-	Promoter and enhancer regions
BnCrRLK1L4_1	CAAT-box	CAAAT	1380	-	Promoter and enhancer regions
BnCrRLK1L4_1	CAAT-box	CAAAT	1657	-	Promoter and enhancer regions
BnCrRLK1L4_1	CAAT-box	CCAAT	1744	-	Promoter and enhancer regions
BnCrRLK1L4_1	CAAT-box	CAAAT	1863	+	Promoter and enhancer regions
BnCrRLK1L4_1	CAAT-box	CAACCAACTCC	1922	+	Promoter and enhancer regions
BnCrRLK1L4_1	TATA-box	TATAAAA	38	-	Core promoter -30 of TSS
BnCrRLK1L4_1	TATA-box	TATAAA	39	-	Core promoter -30 of TSS
BnCrRLK1L4_1	TATA-box	TATATAA	40	-	Core promoter -30 of TSS
BnCrRLK1L4_1	TATA-box	TATATA	41	+	Core promoter -30 of TSS
BnCrRLK1L4_1	TATA-box	TATA	43	+	Core promoter -30 of TSS
BnCrRLK1L4_1	TATA-box	TATATA	76	+	Core promoter -30 of TSS
BnCrRLK1L4_1	TATA-box	ATATAT	77	+	Core promoter -30 of TSS
BnCrRLK1L4_1	TATA-box	TATA	78	+	Core promoter -30 of TSS
BnCrRLK1L4_1	TATA-box	ATATAT	111	+	Core promoter -30 of TSS
BnCrRLK1L4_1	TATA-box	TATATA	112	+	Core promoter -30 of TSS
BnCrRLK1L4_1	TATA-box	TATA	114	+	Core promoter -30 of TSS
BnCrRLK1L4_1	TATA-box	TATAAA	120	-	Core promoter -30 of TSS
BnCrRLK1L4_1	TATA-box	TATAA	121	-	Core promoter -30 of TSS
BnCrRLK1L4_1	TATA-box	TATA	122	+	Core promoter -30 of TSS
BnCrRLK1L4_1	TATA-box	TATA	343	+	Core promoter -30 of TSS
BnCrRLK1L4_1	TATA-box	ATATAT	425	+	Core promoter -30 of TSS
BnCrRLK1L4_1	TATA-box	TATA	426	+	Core promoter -30 of TSS
BnCrRLK1L4_1	TATA-box	TATAAA	528	-	Core promoter -30 of TSS
BnCrRLK1L4_1	TATA-box	TATATAA	529	-	Core promoter -30 of TSS
BnCrRLK1L4_1	TATA-box	TATATA	530	+	Core promoter -30 of TSS
BnCrRLK1L4_1	TATA-box	ATATAT	531	+	Core promoter -30 of TSS
BnCrRLK1L4_1	TATA-box	TATA	532	+	Core promoter -30 of TSS
BnCrRLK1L4_1	TATA-box	TACAAAA	692	-	Core promoter -30 of TSS
BnCrRLK1L4_1	TATA-box	TATAAA	743	-	Core promoter -30 of TSS
BnCrRLK1L4_1	TATA-box	TATAA	744	-	Core promoter -30 of TSS
BnCrRLK1L4_1	TATA-box	TATA	745	+	Core promoter -30 of TSS
BnCrRLK1L4_1	TATA-box	ATATAT	959	+	Core promoter -30 of TSS
BnCrRLK1L4_1	TATA-box	TATA	960	+	Core promoter -30 of TSS
BnCrRLK1L4_1	TATA-box	TATA	992	+	Core promoter -30 of TSS
BnCrRLK1L4_1	TATA-box	ATTATA	1086	+	Core promoter -30 of TSS
BnCrRLK1L4_1	TATA-box	TATAA	1087	-	Core promoter -30 of TSS
BnCrRLK1L4_1	TATA-box	TATA	1088	-	Core promoter -30 of TSS
BnCrRLK1L4_1	TATA-box	TAAAGATT	1216	-	Core promoter -30 of TSS
BnCrRLK1L4_1	TATA-box	TATA	1329	-	Core promoter -30 of TSS
BnCrRLK1L4_1	TATA-box	TATA	1834	-	Core promoter -30 of TSS
BnCrRLK1L4_1	TATA-box	ATATAA	1854	+	Core promoter -30 of TSS
BnCrRLK1L4_1	TATA-box	TATA	1855	-	Core promoter -30 of TSS
BnCrRLK1L4_1	P-box	CAACAAACCCCTT	1922	+	Gibberellin
BnCrRLK1L4_1	MBS	CAACTG	213	+	MYB-drought
BnCrRLK1L4_1	MBS	CAACTG	965	+	MYB-drought
BnCrRLK1L4_1	MBS	CAACTG	982	-	MYB-drought
BnCrRLK1L4_2	TC-rich repeats	ATTCTCTAAC	1114	-	Defense and stress
BnCrRLK1L4_2	TCA-element	CCATCTTTTT	212	+	Salicylic acid
BnCrRLK1L4_2	TCA-element	TCAGAAGAGG	429	-	Salicylic acid
BnCrRLK1L4_2	ABRE	ACGTG	502	+	Abscisic acid
BnCrRLK1L4_2	ARE	AAACCA	1706	+	Anaerobic induction
BnCrRLK1L4_2	ARE	AAACCA	1779	+	Anaerobic induction
BnCrRLK1L4_2	G-Box	CACGTT	501	-	Light
BnCrRLK1L4_2	GCN4_motif	TGAGTCA	273	-	Endosperm expression
BnCrRLK1L4_2	CAAT-box	CCAAT	621	+	Promoter and enhancer regions
BnCrRLK1L4_2	CAAT-box	CCAAT	736	-	Promoter and enhancer regions
BnCrRLK1L4_2	CAAT-box	CAAAT	792	-	Promoter and enhancer regions
BnCrRLK1L4_2	CAAT-box	CAAAT	1245	-	Promoter and enhancer regions
BnCrRLK1L4_2	CAAT-box	CCAAT	1264	-	Promoter and enhancer regions
BnCrRLK1L4_2	CAAT-box	CAAAT	1297	+	Promoter and enhancer regions
BnCrRLK1L4_2	CAAT-box	CCCAATTT	1312	-	Promoter and enhancer regions
BnCrRLK1L4_2	CAAT-box	CCAAT	1314	-	Promoter and enhancer regions
BnCrRLK1L4_2	CAAT-box	CAAAT	1439	-	Promoter and enhancer regions
BnCrRLK1L4_2	CAAT-box	CCAAT	1503	-	Promoter and enhancer regions
BnCrRLK1L4_2	CAAT-box	CAAAT	1815	+	Promoter and enhancer regions
BnCrRLK1L4_2	CAAT-box	CAAAT	1948	-	Promoter and enhancer regions
BnCrRLK1L4_2	TATA-box	TATAA	69	-	Core promoter -30 of TSS
BnCrRLK1L4_2	TATA-box	TATA	70	+	Core promoter -30 of TSS
BnCrRLK1L4_2	TATA-box	TATACA	731	-	Core promoter -30 of TSS
BnCrRLK1L4_2	TATA-box	TATA	733	+	Core promoter -30 of TSS
BnCrRLK1L4_2	TATA-box	TATAAATA	1090	-	Core promoter -30 of TSS
BnCrRLK1L4_2	TATA-box	TATAAAT	1091	-	Core promoter -30 of TSS
BnCrRLK1L4_2	TATA-box	TATAAA	1092	-	Core promoter -30 of TSS
BnCrRLK1L4_2	TATA-box	TATAA	1093	-	Core promoter -30 of TSS
BnCrRLK1L4_2	TATA-box	TATA	1094	-	Core promoter -30 of TSS
BnCrRLK1L4_2	TATA-box	TACAAAA	1308	+	Core promoter -30 of TSS
BnCrRLK1L4_2	TATA-box	TATA	1347	-	Core promoter -30 of TSS
BnCrRLK1L4_2	TATA-box	ATTATA	1474	+	Core promoter -30 of TSS
BnCrRLK1L4_2	TATA-box	TATAA	1475	-	Core promoter -30 of TSS
BnCrRLK1L4_2	TATA-box	TATA	1476	-	Core promoter -30 of TSS
BnCrRLK1L4_2	TATA-box	ATATAA	1621	+	Core promoter -30 of TSS
BnCrRLK1L4_2	TATA-box	TATA	1622	-	Core promoter -30 of TSS
BnCrRLK1L4_2	TATA-box	ATATAA	1775	+	Core promoter -30 of TSS
BnCrRLK1L4_2	TATA-box	TATA	1776	-	Core promoter -30 of TSS
BnCrRLK1L4_2	TATA-box	ATATAA	1850	+	Core promoter -30 of TSS
BnCrRLK1L4_2	TATA-box	TATA	1851	-	Core promoter -30 of TSS
BnCrRLK1L4_2	TATA-box	TATAAGAA	1941	-	Core promoter -30 of TSS
BnCrRLK1L4_2	TATA-box	TATAA	1944	-	Core promoter -30 of TSS
BnCrRLK1L4_2	TATA-box	TATA	1945	-	Core promoter -30 of TSS
BnCrRLK1L4_2	GARE-motif	TCTGTTG	147	-	Gibberellin
BnCrRLK1L4_2	CGTCA-motif	CGTCA	690	-	Methyl jasmonate
BnCrRLK1L4_2	CGTCA-motif	CGTCA	925	+	Methyl jasmonate
BnCrRLK1L4_2	TGACG-motif	TGACG	690	+	Methyl jasmonate
BnCrRLK1L4_2	TGACG-motif	TGACG	925	-	Methyl jasmonate
BnCrRLK1L4_2	MBS	CAACTG	351	+	MYB-drought
BnCrRLK1L4_3	TC-rich repeats	GTTTTCTTAC	32	-	Defense and stress
BnCrRLK1L4_3	TC-rich repeats	GTTTTCTTAC	164	+	Defense and stress
BnCrRLK1L4_3	LTR	CCGAAA	653	+	Low-temperature
BnCrRLK1L4_3	ABRE	ACGTG	354	-	Abscisic acid
BnCrRLK1L4_3	ARE	AAACCA	267	+	Anaerobic induction
BnCrRLK1L4_3	ARE	AAACCA	1681	+	Anaerobic induction
BnCrRLK1L4_3	ARE	AAACCA	1950	+	Anaerobic induction
BnCrRLK1L4_3	G-Box	CACGTT	354	+	Light
BnCrRLK1L4_3	CAT-box	GCCACT	1488	-	Meristem expression
BnCrRLK1L4_3	CAAT-box	CCAAT	145	+	Promoter and enhancer regions
BnCrRLK1L4_3	CAAT-box	CAAAT	233	-	Promoter and enhancer regions
BnCrRLK1L4_3	CAAT-box	CAAAT	383	-	Promoter and enhancer regions
BnCrRLK1L4_3	CAAT-box	CAAAT	397	-	Promoter and enhancer regions
BnCrRLK1L4_3	CAAT-box	CAAAT	514	-	Promoter and enhancer regions
BnCrRLK1L4_3	CAAT-box	CAAAT	672	-	Promoter and enhancer regions
BnCrRLK1L4_3	CAAT-box	CAAAT	1082	-	Promoter and enhancer regions
BnCrRLK1L4_3	CAAT-box	CCAAT	1268	-	Promoter and enhancer regions
BnCrRLK1L4_3	CAAT-box	CAAAT	1417	-	Promoter and enhancer regions
BnCrRLK1L4_3	CAAT-box	CCAAT	1474	-	Promoter and enhancer regions
BnCrRLK1L4_3	CAAT-box	CAAAT	1591	-	Promoter and enhancer regions
BnCrRLK1L4_3	CAAT-box	CAAAT	1729	-	Promoter and enhancer regions
BnCrRLK1L4_3	TATA-box	ATTATA	370	+	Core promoter -30 of TSS
BnCrRLK1L4_3	TATA-box	TATATAA	371	-	Core promoter -30 of TSS
BnCrRLK1L4_3	TATA-box	TATATA	372	+	Core promoter -30 of TSS
BnCrRLK1L4_3	TATA-box	ATATAA	373	+	Core promoter -30 of TSS
BnCrRLK1L4_3	TATA-box	TATA	374	+	Core promoter -30 of TSS
BnCrRLK1L4_3	TATA-box	ATATAT	734	+	Core promoter -30 of TSS
BnCrRLK1L4_3	TATA-box	TATA	735	+	Core promoter -30 of TSS
BnCrRLK1L4_3	TATA-box	TATAA	928	-	Core promoter -30 of TSS
BnCrRLK1L4_3	TATA-box	TATA	929	+	Core promoter -30 of TSS
BnCrRLK1L4_3	TATA-box	TATAAA	934	-	Core promoter -30 of TSS
BnCrRLK1L4_3	TATA-box	TATATAA	935	-	Core promoter -30 of TSS
BnCrRLK1L4_3	TATA-box	TATATA	936	+	Core promoter -30 of TSS
BnCrRLK1L4_3	TATA-box	ATATAT	937	+	Core promoter -30 of TSS
BnCrRLK1L4_3	TATA-box	TATA	938	+	Core promoter -30 of TSS
BnCrRLK1L4_3	TATA-box	TATAA	1017	-	Core promoter -30 of TSS
BnCrRLK1L4_3	TATA-box	TATA	1018	-	Core promoter -30 of TSS
BnCrRLK1L4_3	TATA-box	ATTATA	1037	+	Core promoter -30 of TSS
BnCrRLK1L4_3	TATA-box	TATAA	1038	-	Core promoter -30 of TSS
BnCrRLK1L4_3	TATA-box	TATA	1039	-	Core promoter -30 of TSS
BnCrRLK1L4_3	TATA-box	TATATAA	1629	-	Core promoter -30 of TSS
BnCrRLK1L4_3	TATA-box	TATATA	1630	-	Core promoter -30 of TSS
BnCrRLK1L4_3	TATA-box	ATATAA	1631	+	Core promoter -30 of TSS
BnCrRLK1L4_3	TATA-box	TATA	1632	-	Core promoter -30 of TSS
BnCrRLK1L4_3	TATA-box	ATATAA	1786	+	Core promoter -30 of TSS
BnCrRLK1L4_3	TATA-box	TATA	1787	-	Core promoter -30 of TSS
BnCrRLK1L4_3	GARE-motif	TCTGTTG	331	+	Gibberellin
BnCrRLK1L4_3	AAAC-motif	CAATCAAAACCT	230	-	Light
BnCrRLK1L4_4	TC-rich repeats	ATTCTCTAAC	730	+	Defense and stress
BnCrRLK1L4_4	ARE	AAACCA	758	+	Anaerobic induction
BnCrRLK1L4_4	ARE	AAACCA	1658	-	Anaerobic induction
BnCrRLK1L4_4	ARE	AAACCA	1794	+	Anaerobic induction
BnCrRLK1L4_4	CAT-box	GCCACT	167	+	Meristem expression
BnCrRLK1L4_4	CAT-box	GCCACT	1559	-	Meristem expression
BnCrRLK1L4_4	CAAT-box	CAAAT	130	+	Promoter and enhancer regions
BnCrRLK1L4_4	CAAT-box	CCAAT	313	-	Promoter and enhancer regions
BnCrRLK1L4_4	CAAT-box	CCAAT	361	+	Promoter and enhancer regions
BnCrRLK1L4_4	CAAT-box	CCAAT	519	+	Promoter and enhancer regions
BnCrRLK1L4_4	CAAT-box	CCAAT	529	-	Promoter and enhancer regions
BnCrRLK1L4_4	CAAT-box	CCAAT	639	+	Promoter and enhancer regions
BnCrRLK1L4_4	CAAT-box	CAAAT	703	+	Promoter and enhancer regions
BnCrRLK1L4_4	CAAT-box	CAAAT	905	+	Promoter and enhancer regions
BnCrRLK1L4_4	CAAT-box	CAAAT	917	-	Promoter and enhancer regions
BnCrRLK1L4_4	CAAT-box	CAAAT	1050	+	Promoter and enhancer regions
BnCrRLK1L4_4	CAAT-box	CAAAT	1053	-	Promoter and enhancer regions
BnCrRLK1L4_4	CAAT-box	CAAAT	1128	-	Promoter and enhancer regions
BnCrRLK1L4_4	CAAT-box	CAAAT	1220	-	Promoter and enhancer regions
BnCrRLK1L4_4	CAAT-box	CCAAT	1334	-	Promoter and enhancer regions
BnCrRLK1L4_4	CAAT-box	CAAAT	1377	-	Promoter and enhancer regions
BnCrRLK1L4_4	CAAT-box	CAAAT	1631	-	Promoter and enhancer regions
BnCrRLK1L4_4	CAAT-box	CCAAT	1740	-	Promoter and enhancer regions
BnCrRLK1L4_4	CAAT-box	CCAAT	1811	+	Promoter and enhancer regions
BnCrRLK1L4_4	CAAT-box	CAACCAACTCC	1915	+	Promoter and enhancer regions
BnCrRLK1L4_4	TATA-box	taTATAAAtc	143	-	Core promoter -30 of TSS
BnCrRLK1L4_4	TATA-box	TATAAA	145	-	Core promoter -30 of TSS
BnCrRLK1L4_4	TATA-box	TATATAA	146	-	Core promoter -30 of TSS
BnCrRLK1L4_4	TATA-box	TATATA	147	+	Core promoter -30 of TSS
BnCrRLK1L4_4	TATA-box	ATATAT	148	+	Core promoter -30 of TSS
BnCrRLK1L4_4	TATA-box	TATA	149	+	Core promoter -30 of TSS
BnCrRLK1L4_4	TATA-box	TATAAA	251	-	Core promoter -30 of TSS
BnCrRLK1L4_4	TATA-box	TATATAA	252	-	Core promoter -30 of TSS
BnCrRLK1L4_4	TATA-box	TATATA	253	+	Core promoter -30 of TSS
BnCrRLK1L4_4	TATA-box	ATATAT	254	+	Core promoter -30 of TSS
BnCrRLK1L4_4	TATA-box	TATA	255	+	Core promoter -30 of TSS
BnCrRLK1L4_4	TATA-box	TACAAAA	284	-	Core promoter -30 of TSS
BnCrRLK1L4_4	TATA-box	ATTATA	408	+	Core promoter -30 of TSS
BnCrRLK1L4_4	TATA-box	TATAA	409	-	Core promoter -30 of TSS
BnCrRLK1L4_4	TATA-box	TATA	410	+	Core promoter -30 of TSS
BnCrRLK1L4_4	TATA-box	ATTATA	663	+	Core promoter -30 of TSS
BnCrRLK1L4_4	TATA-box	TATAA	664	-	Core promoter -30 of TSS
BnCrRLK1L4_4	TATA-box	TATA	665	+	Core promoter -30 of TSS
BnCrRLK1L4_4	TATA-box	taTATAAAtc	788	+	Core promoter -30 of TSS
BnCrRLK1L4_4	TATA-box	ATATAA	789	+	Core promoter -30 of TSS
BnCrRLK1L4_4	TATA-box	TATA	790	+	Core promoter -30 of TSS
BnCrRLK1L4_4	TATA-box	ATATAT	955	+	Core promoter -30 of TSS
BnCrRLK1L4_4	TATA-box	TATA	956	+	Core promoter -30 of TSS
BnCrRLK1L4_4	TATA-box	TATACA	987	-	Core promoter -30 of TSS
BnCrRLK1L4_4	TATA-box	TATA	989	+	Core promoter -30 of TSS
BnCrRLK1L4_4	TATA-box	ATTATA	1083	+	Core promoter -30 of TSS
BnCrRLK1L4_4	TATA-box	TATAA	1084	-	Core promoter -30 of TSS
BnCrRLK1L4_4	TATA-box	TATA	1085	-	Core promoter -30 of TSS
BnCrRLK1L4_4	TATA-box	TATA	1326	-	Core promoter -30 of TSS
BnCrRLK1L4_4	TATA-box	TACAAAA	1503	-	Core promoter -30 of TSS
BnCrRLK1L4_4	TATA-box	TATA	1827	-	Core promoter -30 of TSS
BnCrRLK1L4_4	TATA-box	ATATAA	1847	+	Core promoter -30 of TSS
BnCrRLK1L4_4	TATA-box	TATA	1848	-	Core promoter -30 of TSS
BnCrRLK1L4_4	P-box	CAACAAACCCCTT	1915	+	Gibberellin
BnCrRLK1L4_4	3-AF1 binding site	TAAGAGAGGAA	845	-	Light
BnCrRLK1L4_4	CGTCA-motif	CGTCA	564	+	Methyl jasmonate
BnCrRLK1L4_4	TGACG-motif	TGACG	564	-	Methyl jasmonate
BnCrRLK1L4_4	MBS	CAACTG	979	-	MYB-drought
BnCrRLK1L4_4	MRE	AACCTAA	671	+	MYB-light
BnCrRLK1L4_4	WUN-motif	CAATTACAT	78	+	Wound
BnCrRLK1L4_5	TC-rich repeats	ATTCTCTAAC	869	-	Defense and stress
BnCrRLK1L4_5	LTR	CCGAAA	630	+	Low-temperature
BnCrRLK1L4_5	TCA-element	TCAGAAGAGG	549	-	Salicylic acid
BnCrRLK1L4_5	TCA-element	CCATCTTTTT	698	+	Salicylic acid
BnCrRLK1L4_5	ARE	AAACCA	1632	-	Anaerobic induction
BnCrRLK1L4_5	ARE	AAACCA	1674	+	Anaerobic induction
BnCrRLK1L4_5	CAT-box	GCCACT	1482	-	Meristem expression
BnCrRLK1L4_5	CAAT-box	CAAAT	28	+	Promoter and enhancer regions
BnCrRLK1L4_5	CAAT-box	CAAAT	223	-	Promoter and enhancer regions
BnCrRLK1L4_5	CAAT-box	CCAAT	372	-	Promoter and enhancer regions
BnCrRLK1L4_5	CAAT-box	CAAAT	491	-	Promoter and enhancer regions
BnCrRLK1L4_5	CAAT-box	CAAAT	649	-	Promoter and enhancer regions
BnCrRLK1L4_5	CAAT-box	CAAAT	781	-	Promoter and enhancer regions
BnCrRLK1L4_5	CAAT-box	CAAAT	1075	-	Promoter and enhancer regions
BnCrRLK1L4_5	CAAT-box	CCAAT	1261	-	Promoter and enhancer regions
BnCrRLK1L4_5	CAAT-box	CAAAT	1411	-	Promoter and enhancer regions
BnCrRLK1L4_5	CAAT-box	CCAAT	1468	-	Promoter and enhancer regions
BnCrRLK1L4_5	CAAT-box	CAAAT	1684	+	Promoter and enhancer regions
BnCrRLK1L4_5	CAAT-box	CAAAT	1725	-	Promoter and enhancer regions
BnCrRLK1L4_5	CAAT-box	CAAAT	1762	-	Promoter and enhancer regions
BnCrRLK1L4_5	TATA-box	TATA	349	+	Core promoter -30 of TSS
BnCrRLK1L4_5	TATA-box	ATATAA	395	+	Core promoter -30 of TSS
BnCrRLK1L4_5	TATA-box	TATA	396	+	Core promoter -30 of TSS
BnCrRLK1L4_5	TATA-box	ATATAT	725	+	Core promoter -30 of TSS
BnCrRLK1L4_5	TATA-box	TATATA	726	+	Core promoter -30 of TSS
BnCrRLK1L4_5	TATA-box	ATATAT	727	+	Core promoter -30 of TSS
BnCrRLK1L4_5	TATA-box	TATA	728	+	Core promoter -30 of TSS
BnCrRLK1L4_5	TATA-box	TATAA	918	-	Core promoter -30 of TSS
BnCrRLK1L4_5	TATA-box	TATA	919	+	Core promoter -30 of TSS
BnCrRLK1L4_5	TATA-box	TATATAA	925	-	Core promoter -30 of TSS
BnCrRLK1L4_5	TATA-box	TATATA	926	+	Core promoter -30 of TSS
BnCrRLK1L4_5	TATA-box	ATATAT	927	+	Core promoter -30 of TSS
BnCrRLK1L4_5	TATA-box	TATA	928	+	Core promoter -30 of TSS
BnCrRLK1L4_5	TATA-box	TATAA	1010	-	Core promoter -30 of TSS
BnCrRLK1L4_5	TATA-box	TATA	1011	-	Core promoter -30 of TSS
BnCrRLK1L4_5	TATA-box	ATTATA	1030	+	Core promoter -30 of TSS
BnCrRLK1L4_5	TATA-box	TATAA	1031	-	Core promoter -30 of TSS
BnCrRLK1L4_5	TATA-box	TATA	1032	-	Core promoter -30 of TSS
BnCrRLK1L4_5	TATA-box	TATATAA	1622	-	Core promoter -30 of TSS
BnCrRLK1L4_5	TATA-box	TATATA	1623	-	Core promoter -30 of TSS
BnCrRLK1L4_5	TATA-box	ATATAA	1624	+	Core promoter -30 of TSS
BnCrRLK1L4_5	TATA-box	TATA	1625	-	Core promoter -30 of TSS
BnCrRLK1L4_5	TATA-box	ATATAA	1783	+	Core promoter -30 of TSS
BnCrRLK1L4_5	TATA-box	TATA	1784	-	Core promoter -30 of TSS
BnCrRLK1L4_5	GARE-motif	TCTGTTG	319	+	Gibberellin
BnCrRLK1L4_5	AAAC-motif	CAATCAAAACCT	220	-	Light
BnCrRLK1L4_6	TCA-element	TCAGAAGAGG	432	-	Salicylic acid
BnCrRLK1L4_6	ABRE	ACGTG	505	+	Abscisic acid
BnCrRLK1L4_6	ARE	AAACCA	1703	+	Anaerobic induction
BnCrRLK1L4_6	ARE	AAACCA	1776	+	Anaerobic induction
BnCrRLK1L4_6	G-Box	CACGTT	504	-	Light
BnCrRLK1L4_6	CAAT-box	CCAAT	540	+	Promoter and enhancer regions
BnCrRLK1L4_6	CAAT-box	CCAAT	624	+	Promoter and enhancer regions
BnCrRLK1L4_6	CAAT-box	CCAAT	728	+	Promoter and enhancer regions
BnCrRLK1L4_6	CAAT-box	CCAAT	739	-	Promoter and enhancer regions
BnCrRLK1L4_6	CAAT-box	CAAAT	795	-	Promoter and enhancer regions
BnCrRLK1L4_6	CAAT-box	CAAAT	1039	+	Promoter and enhancer regions
BnCrRLK1L4_6	CAAT-box	CAAAT	1220	-	Promoter and enhancer regions
BnCrRLK1L4_6	CAAT-box	CCAAT	1261	-	Promoter and enhancer regions
BnCrRLK1L4_6	CAAT-box	CAAAT	1294	+	Promoter and enhancer regions
BnCrRLK1L4_6	CAAT-box	CCAAT	1311	-	Promoter and enhancer regions
BnCrRLK1L4_6	CAAT-box	CAAAT	1436	-	Promoter and enhancer regions
BnCrRLK1L4_6	CAAT-box	CCAAT	1500	-	Promoter and enhancer regions
BnCrRLK1L4_6	CAAT-box	CAAAT	1812	+	Promoter and enhancer regions
BnCrRLK1L4_6	CAAT-box	CAAAT	1948	-	Promoter and enhancer regions
BnCrRLK1L4_6	TATA-box	TATAA	71	-	Core promoter -30 of TSS
BnCrRLK1L4_6	TATA-box	TATA	72	+	Core promoter -30 of TSS
BnCrRLK1L4_6	TATA-box	TACAAAA	853	-	Core promoter -30 of TSS
BnCrRLK1L4_6	TATA-box	TATATA	1087	-	Core promoter -30 of TSS
BnCrRLK1L4_6	TATA-box	ATATAT	1088	-	Core promoter -30 of TSS
BnCrRLK1L4_6	TATA-box	TATATA	1089	-	Core promoter -30 of TSS
BnCrRLK1L4_6	TATA-box	ATATAT	1090	-	Core promoter -30 of TSS
BnCrRLK1L4_6	TATA-box	TATATA	1091	-	Core promoter -30 of TSS
BnCrRLK1L4_6	TATA-box	ATATAT	1092	-	Core promoter -30 of TSS
BnCrRLK1L4_6	TATA-box	TATATA	1093	-	Core promoter -30 of TSS
BnCrRLK1L4_6	TATA-box	TATA	1095	-	Core promoter -30 of TSS
BnCrRLK1L4_6	TATA-box	TATA	1344	-	Core promoter -30 of TSS
BnCrRLK1L4_6	TATA-box	TACAAAA	1380	-	Core promoter -30 of TSS
BnCrRLK1L4_6	TATA-box	TATA	1556	-	Core promoter -30 of TSS
BnCrRLK1L4_6	TATA-box	ATATAT	1618	-	Core promoter -30 of TSS
BnCrRLK1L4_6	TATA-box	TATATA	1619	-	Core promoter -30 of TSS
BnCrRLK1L4_6	TATA-box	TATA	1621	-	Core promoter -30 of TSS
BnCrRLK1L4_6	TATA-box	ATATAA	1772	+	Core promoter -30 of TSS
BnCrRLK1L4_6	TATA-box	TATA	1773	-	Core promoter -30 of TSS
BnCrRLK1L4_6	TATA-box	ATATAA	1847	+	Core promoter -30 of TSS
BnCrRLK1L4_6	TATA-box	TATA	1848	-	Core promoter -30 of TSS
BnCrRLK1L4_6	TATA-box	TATAAGAA	1941	-	Core promoter -30 of TSS
BnCrRLK1L4_6	TATA-box	TATAA	1944	-	Core promoter -30 of TSS
BnCrRLK1L4_6	TATA-box	TATA	1945	-	Core promoter -30 of TSS
BnCrRLK1L4_6	GARE-motif	TCTGTTG	150	-	Gibberellin
BnCrRLK1L4_6	GARE-motif	TCTGTTG	1749	-	Gibberellin
BnCrRLK1L4_6	3-AF1 binding site	TAAGAGAGGAA	58	-	Light
BnCrRLK1L4_6	TGACG-motif	TGACG	693	+	Methyl jasmonate
BnCrRLK1L4_6	TGACG-motif	TGACG	922	-	Methyl jasmonate
BnCrRLK1L4_6	CGTCA-motif	CGTCA	693	-	Methyl jasmonate
BnCrRLK1L4_6	CGTCA-motif	CGTCA	922	+	Methyl jasmonate
BnCrRLK1L4_6	MBS	CAACTG	354	+	MYB-drought
BnCrRLK1L5_1	circadian	CAAAGATATC	183	+	Circadian control
BnCrRLK1L5_1	RY-element	CATGCATG	328	+	Seed-specific regulation
BnCrRLK1L5_1	CAAT-box	CAAAT	46	+	Promoter and enhancer regions
BnCrRLK1L5_1	CAAT-box	CAAAT	49	-	Promoter and enhancer regions
BnCrRLK1L5_1	CAAT-box	CAAAT	322	+	Promoter and enhancer regions
BnCrRLK1L5_1	CAAT-box	CAAAT	482	-	Promoter and enhancer regions
BnCrRLK1L5_1	CAAT-box	CAAAT	532	+	Promoter and enhancer regions
BnCrRLK1L5_1	CAAT-box	CCAAT	808	-	Promoter and enhancer regions
BnCrRLK1L5_1	CAAT-box	CAAAT	895	-	Promoter and enhancer regions
BnCrRLK1L5_1	CAAT-box	CAAAT	944	-	Promoter and enhancer regions
BnCrRLK1L5_1	CAAT-box	CCAAT	1118	+	Promoter and enhancer regions
BnCrRLK1L5_1	CAAT-box	CAAAT	1238	+	Promoter and enhancer regions
BnCrRLK1L5_1	CAAT-box	CCAAT	1244	+	Promoter and enhancer regions
BnCrRLK1L5_1	CAAT-box	CAAAT	1764	+	Promoter and enhancer regions
BnCrRLK1L5_1	CAAT-box	CAAAT	1989	+	Promoter and enhancer regions
BnCrRLK1L5_1	TATA-box	TATA	168	+	Core promoter -30 of TSS
BnCrRLK1L5_1	TATA-box	ATATAA	188	+	Core promoter -30 of TSS
BnCrRLK1L5_1	TATA-box	TATA	189	+	Core promoter -30 of TSS
BnCrRLK1L5_1	TATA-box	TATA	314	+	Core promoter -30 of TSS
BnCrRLK1L5_1	TATA-box	taTATAAAtc	347	-	Core promoter -30 of TSS
BnCrRLK1L5_1	TATA-box	ATATAT	348	+	Core promoter -30 of TSS
BnCrRLK1L5_1	TATA-box	TATATA	349	+	Core promoter -30 of TSS
BnCrRLK1L5_1	TATA-box	ATATAT	350	+	Core promoter -30 of TSS
BnCrRLK1L5_1	TATA-box	TATATA	351	+	Core promoter -30 of TSS
BnCrRLK1L5_1	TATA-box	ATATAT	352	+	Core promoter -30 of TSS
BnCrRLK1L5_1	TATA-box	TATATA	353	+	Core promoter -30 of TSS
BnCrRLK1L5_1	TATA-box	ATATAT	354	+	Core promoter -30 of TSS
BnCrRLK1L5_1	TATA-box	TATATA	355	+	Core promoter -30 of TSS
BnCrRLK1L5_1	TATA-box	ATATAT	356	+	Core promoter -30 of TSS
BnCrRLK1L5_1	TATA-box	TATATA	357	+	Core promoter -30 of TSS
BnCrRLK1L5_1	TATA-box	ATATAT	358	+	Core promoter -30 of TSS
BnCrRLK1L5_1	TATA-box	TATATA	359	+	Core promoter -30 of TSS
BnCrRLK1L5_1	TATA-box	ATATAA	360	+	Core promoter -30 of TSS
BnCrRLK1L5_1	TATA-box	TATA	361	+	Core promoter -30 of TSS
BnCrRLK1L5_1	TATA-box	TATATA	376	+	Core promoter -30 of TSS
BnCrRLK1L5_1	TATA-box	ATATAA	377	+	Core promoter -30 of TSS
BnCrRLK1L5_1	TATA-box	TATA	378	+	Core promoter -30 of TSS
BnCrRLK1L5_1	TATA-box	TACAAAA	390	-	Core promoter -30 of TSS
BnCrRLK1L5_1	TATA-box	TATTTAAA	449	+	Core promoter -30 of TSS
BnCrRLK1L5_1	TATA-box	TATTTAAA	451	-	Core promoter -30 of TSS
BnCrRLK1L5_1	TATA-box	ATATAA	456	+	Core promoter -30 of TSS
BnCrRLK1L5_1	TATA-box	TATA	457	+	Core promoter -30 of TSS
BnCrRLK1L5_1	TATA-box	TATAAAT	573	-	Core promoter -30 of TSS
BnCrRLK1L5_1	TATA-box	TATAAA	574	-	Core promoter -30 of TSS
BnCrRLK1L5_1	TATA-box	TATAA	575	-	Core promoter -30 of TSS
BnCrRLK1L5_1	TATA-box	TATA	576	+	Core promoter -30 of TSS
BnCrRLK1L5_1	TATA-box	ATATAT	782	+	Core promoter -30 of TSS
BnCrRLK1L5_1	TATA-box	TATATA	783	+	Core promoter -30 of TSS
BnCrRLK1L5_1	TATA-box	ATATAT	784	+	Core promoter -30 of TSS
BnCrRLK1L5_1	TATA-box	TATA	785	+	Core promoter -30 of TSS
BnCrRLK1L5_1	TATA-box	TATA	903	+	Core promoter -30 of TSS
BnCrRLK1L5_1	TATA-box	TATACA	922	-	Core promoter -30 of TSS
BnCrRLK1L5_1	TATA-box	TATATA	924	+	Core promoter -30 of TSS
BnCrRLK1L5_1	TATA-box	ATATAT	925	+	Core promoter -30 of TSS
BnCrRLK1L5_1	TATA-box	TATA	926	+	Core promoter -30 of TSS
BnCrRLK1L5_1	TATA-box	TATAAAA	937	-	Core promoter -30 of TSS
BnCrRLK1L5_1	TATA-box	TATAAA	938	-	Core promoter -30 of TSS
BnCrRLK1L5_1	TATA-box	TATAA	939	-	Core promoter -30 of TSS
BnCrRLK1L5_1	TATA-box	TATA	940	+	Core promoter -30 of TSS
BnCrRLK1L5_1	TATA-box	TATTTAAA	974	+	Core promoter -30 of TSS
BnCrRLK1L5_1	TATA-box	TATTTAAA	1153	-	Core promoter -30 of TSS
BnCrRLK1L5_1	TATA-box	TATA	1213	-	Core promoter -30 of TSS
BnCrRLK1L5_1	TATA-box	TATA	1259	-	Core promoter -30 of TSS
BnCrRLK1L5_1	TATA-box	TATAAATA	1497	-	Core promoter -30 of TSS
BnCrRLK1L5_1	TATA-box	TATAAAT	1498	-	Core promoter -30 of TSS
BnCrRLK1L5_1	TATA-box	TATAAA	1499	-	Core promoter -30 of TSS
BnCrRLK1L5_1	TATA-box	TATAA	1500	-	Core promoter -30 of TSS
BnCrRLK1L5_1	TATA-box	TATA	1501	-	Core promoter -30 of TSS
BnCrRLK1L5_1	TATA-box	taTATAAAtc	1509	-	Core promoter -30 of TSS
BnCrRLK1L5_1	TATA-box	ATATAT	1514	-	Core promoter -30 of TSS
BnCrRLK1L5_1	TATA-box	TATA	1515	-	Core promoter -30 of TSS
BnCrRLK1L5_1	TATA-box	TATAAA	1614	-	Core promoter -30 of TSS
BnCrRLK1L5_1	TATA-box	TATAA	1615	-	Core promoter -30 of TSS
BnCrRLK1L5_1	TATA-box	TATA	1616	-	Core promoter -30 of TSS
BnCrRLK1L5_1	TATA-box	TATA	1622	-	Core promoter -30 of TSS
BnCrRLK1L5_1	TATA-box	TATTTAAA	1699	-	Core promoter -30 of TSS
BnCrRLK1L5_1	TATA-box	ATATAA	1786	+	Core promoter -30 of TSS
BnCrRLK1L5_1	TATA-box	TATA	1787	-	Core promoter -30 of TSS
BnCrRLK1L5_1	TATA-box	ATTATA	1802	+	Core promoter -30 of TSS
BnCrRLK1L5_1	TATA-box	TATAA	1803	-	Core promoter -30 of TSS
BnCrRLK1L5_1	TATA-box	TATA	1804	-	Core promoter -30 of TSS
BnCrRLK1L5_1	TATA-box	TATA	1814	-	Core promoter -30 of TSS
BnCrRLK1L5_1	TATA-box	ATATAA	1830	+	Core promoter -30 of TSS
BnCrRLK1L5_1	TATA-box	TATA	1831	-	Core promoter -30 of TSS
BnCrRLK1L5_1	TATA-box	ATATAT	1920	-	Core promoter -30 of TSS
BnCrRLK1L5_1	TATA-box	TATA	1921	-	Core promoter -30 of TSS
BnCrRLK1L5_1	TATA-box	TATA	1993	-	Core promoter -30 of TSS
BnCrRLK1L5_1	3-AF1 binding site	TAAGAGAGGAA	1977	+	Light
BnCrRLK1L5_1	GT1-motif	GGTTAA	854	+	Light
BnCrRLK1L5_1	GT1-motif	GGTTAA	1128	-	Light
BnCrRLK1L5_1	CGTCA-motif	CGTCA	160	-	Methyl jasmonate
BnCrRLK1L5_1	TGACG-motif	TGACG	160	+	Methyl jasmonate
BnCrRLK1L5_1	MBSI	TTTTTACGGTTA	847	+	MYB-flavonoid biosythetic
BnCrRLK1L5_1	MRE	AACCTAA	1130	+	MYB-light
BnCrRLK1L5_1	WUN-motif	TTATTACAT	465	+	Wound
BnCrRLK1L5_2	TC-rich repeats	GTTTTCTTAC	1114	-	Defense and stress
BnCrRLK1L5_2	TC-rich repeats	GTTTTCTTAC	1703	-	Defense and stress
BnCrRLK1L5_2	RY-element	CATGCATG	57	+	Seed-specific regulation
BnCrRLK1L5_2	CAAT-box	CAAAT	51	+	Promoter and enhancer regions
BnCrRLK1L5_2	CAAT-box	CAAAT	196	-	Promoter and enhancer regions
BnCrRLK1L5_2	CAAT-box	CAAAT	246	+	Promoter and enhancer regions
BnCrRLK1L5_2	CAAT-box	CCAAT	587	-	Promoter and enhancer regions
BnCrRLK1L5_2	CAAT-box	CAAAT	676	-	Promoter and enhancer regions
BnCrRLK1L5_2	CAAT-box	CAAAT	809	+	Promoter and enhancer regions
BnCrRLK1L5_2	CAAT-box	CCAAT	940	+	Promoter and enhancer regions
BnCrRLK1L5_2	CAAT-box	CAAAT	986	-	Promoter and enhancer regions
BnCrRLK1L5_2	CAAT-box	CCAAT	1051	+	Promoter and enhancer regions
BnCrRLK1L5_2	CAAT-box	CAAAT	1072	-	Promoter and enhancer regions
BnCrRLK1L5_2	CAAT-box	CCAAT	1174	+	Promoter and enhancer regions
BnCrRLK1L5_2	CAAT-box	CAAAT	1601	+	Promoter and enhancer regions
BnCrRLK1L5_2	CAAT-box	CAAAT	1765	+	Promoter and enhancer regions
BnCrRLK1L5_2	CAAT-box	CAAAT	1989	+	Promoter and enhancer regions
BnCrRLK1L5_2	TATA-box	TATA	7	+	Core promoter -30 of TSS
BnCrRLK1L5_2	TATA-box	TATA	43	+	Core promoter -30 of TSS
BnCrRLK1L5_2	TATA-box	TATA	70	+	Core promoter -30 of TSS
BnCrRLK1L5_2	TATA-box	ATATAT	78	+	Core promoter -30 of TSS
BnCrRLK1L5_2	TATA-box	TATATA	79	+	Core promoter -30 of TSS
BnCrRLK1L5_2	TATA-box	ATATAT	80	+	Core promoter -30 of TSS
BnCrRLK1L5_2	TATA-box	TATA	81	+	Core promoter -30 of TSS
BnCrRLK1L5_2	TATA-box	taTATAAAtc	93	+	Core promoter -30 of TSS
BnCrRLK1L5_2	TATA-box	TATAA	94	-	Core promoter -30 of TSS
BnCrRLK1L5_2	TATA-box	TATA	95	+	Core promoter -30 of TSS
BnCrRLK1L5_2	TATA-box	TACAAAA	107	-	Core promoter -30 of TSS
BnCrRLK1L5_2	TATA-box	TATA	174	+	Core promoter -30 of TSS
BnCrRLK1L5_2	TATA-box	TATTTAAA	225	-	Core promoter -30 of TSS
BnCrRLK1L5_2	TATA-box	TATA	239	+	Core promoter -30 of TSS
BnCrRLK1L5_2	TATA-box	TATAAAT	286	-	Core promoter -30 of TSS
BnCrRLK1L5_2	TATA-box	TATAAA	287	-	Core promoter -30 of TSS
BnCrRLK1L5_2	TATA-box	TATAA	288	-	Core promoter -30 of TSS
BnCrRLK1L5_2	TATA-box	TATA	289	+	Core promoter -30 of TSS
BnCrRLK1L5_2	TATA-box	ATTATA	333	+	Core promoter -30 of TSS
BnCrRLK1L5_2	TATA-box	TATAA	334	-	Core promoter -30 of TSS
BnCrRLK1L5_2	TATA-box	TATA	335	+	Core promoter -30 of TSS
BnCrRLK1L5_2	TATA-box	TACATAAA	431	-	Core promoter -30 of TSS
BnCrRLK1L5_2	TATA-box	TATAAAT	453	-	Core promoter -30 of TSS
BnCrRLK1L5_2	TATA-box	TATAAA	454	-	Core promoter -30 of TSS
BnCrRLK1L5_2	TATA-box	TATAA	455	-	Core promoter -30 of TSS
BnCrRLK1L5_2	TATA-box	TATA	456	+	Core promoter -30 of TSS
BnCrRLK1L5_2	TATA-box	TATA	562	+	Core promoter -30 of TSS
BnCrRLK1L5_2	TATA-box	TATACA	655	-	Core promoter -30 of TSS
BnCrRLK1L5_2	TATA-box	TATATA	657	+	Core promoter -30 of TSS
BnCrRLK1L5_2	TATA-box	ATATAT	658	+	Core promoter -30 of TSS
BnCrRLK1L5_2	TATA-box	TATA	659	+	Core promoter -30 of TSS
BnCrRLK1L5_2	TATA-box	ATATAA	683	+	Core promoter -30 of TSS
BnCrRLK1L5_2	TATA-box	TATA	684	+	Core promoter -30 of TSS
BnCrRLK1L5_2	TATA-box	TACAAAA	697	-	Core promoter -30 of TSS
BnCrRLK1L5_2	TATA-box	TATACA	700	-	Core promoter -30 of TSS
BnCrRLK1L5_2	TATA-box	TATATA	702	+	Core promoter -30 of TSS
BnCrRLK1L5_2	TATA-box	ATATAT	703	+	Core promoter -30 of TSS
BnCrRLK1L5_2	TATA-box	TATA	704	+	Core promoter -30 of TSS
BnCrRLK1L5_2	TATA-box	TATAAAA	715	-	Core promoter -30 of TSS
BnCrRLK1L5_2	TATA-box	TATAAA	716	-	Core promoter -30 of TSS
BnCrRLK1L5_2	TATA-box	TATAA	717	-	Core promoter -30 of TSS
BnCrRLK1L5_2	TATA-box	TATA	718	+	Core promoter -30 of TSS
BnCrRLK1L5_2	TATA-box	TATTTAAA	963	-	Core promoter -30 of TSS
BnCrRLK1L5_2	TATA-box	ATATAA	1084	+	Core promoter -30 of TSS
BnCrRLK1L5_2	TATA-box	TATA	1085	-	Core promoter -30 of TSS
BnCrRLK1L5_2	TATA-box	TATA	1154	-	Core promoter -30 of TSS
BnCrRLK1L5_2	TATA-box	TACAAAA	1179	+	Core promoter -30 of TSS
BnCrRLK1L5_2	TATA-box	TATA	1191	-	Core promoter -30 of TSS
BnCrRLK1L5_2	TATA-box	ccTATAAAaa	1207	+	Core promoter -30 of TSS
BnCrRLK1L5_2	TATA-box	TATATAA	1227	-	Core promoter -30 of TSS
BnCrRLK1L5_2	TATA-box	TATATA	1228	-	Core promoter -30 of TSS
BnCrRLK1L5_2	TATA-box	ATATAT	1229	-	Core promoter -30 of TSS
BnCrRLK1L5_2	TATA-box	TATA	1230	-	Core promoter -30 of TSS
BnCrRLK1L5_2	TATA-box	TATA	1257	-	Core promoter -30 of TSS
BnCrRLK1L5_2	TATA-box	ccTATAAAaa	1497	+	Core promoter -30 of TSS
BnCrRLK1L5_2	TATA-box	TATA	1499	-	Core promoter -30 of TSS
BnCrRLK1L5_2	TATA-box	ATTATA	1509	+	Core promoter -30 of TSS
BnCrRLK1L5_2	TATA-box	TATATAA	1510	-	Core promoter -30 of TSS
BnCrRLK1L5_2	TATA-box	TATATA	1511	-	Core promoter -30 of TSS
BnCrRLK1L5_2	TATA-box	ATATAT	1512	-	Core promoter -30 of TSS
BnCrRLK1L5_2	TATA-box	TATA	1513	-	Core promoter -30 of TSS
BnCrRLK1L5_2	TATA-box	TATAAA	1613	-	Core promoter -30 of TSS
BnCrRLK1L5_2	TATA-box	TATAA	1614	-	Core promoter -30 of TSS
BnCrRLK1L5_2	TATA-box	TATA	1615	-	Core promoter -30 of TSS
BnCrRLK1L5_2	TATA-box	TATA	1621	-	Core promoter -30 of TSS
BnCrRLK1L5_2	TATA-box	ATATAT	1795	-	Core promoter -30 of TSS
BnCrRLK1L5_2	TATA-box	TATA	1796	-	Core promoter -30 of TSS
BnCrRLK1L5_2	TATA-box	ATTATA	1806	+	Core promoter -30 of TSS
BnCrRLK1L5_2	TATA-box	TATAA	1807	-	Core promoter -30 of TSS
BnCrRLK1L5_2	TATA-box	TATA	1808	-	Core promoter -30 of TSS
BnCrRLK1L5_2	TATA-box	TATA	1818	-	Core promoter -30 of TSS
BnCrRLK1L5_2	TATA-box	ATATAT	1920	-	Core promoter -30 of TSS
BnCrRLK1L5_2	TATA-box	TATA	1921	-	Core promoter -30 of TSS
BnCrRLK1L5_2	TATA-box	TATA	1993	-	Core promoter -30 of TSS
BnCrRLK1L5_2	3-AF1 binding site	TAAGAGAGGAA	1977	+	Light
BnCrRLK1L5_2	MBS	CAACTG	1719	-	MYB-drought
BnCrRLK1L5_2	MBSI	TTTTTACGGTTA	325	+	MYB-flavonoid biosythetic
BnCrRLK1L5_2	MBSI	TTTTTACGGTTA	626	+	MYB-flavonoid biosythetic
BnCrRLK1L6_1	TGA-element	AACGAC	869	+	Auxin
BnCrRLK1L6_1	LTR	CCGAAA	584	-	Low-temperature
BnCrRLK1L6_1	LTR	CCGAAA	997	+	Low-temperature
BnCrRLK1L6_1	ABRE	ACGTG	561	-	Abscisic acid
BnCrRLK1L6_1	ABRE	CACGTG	1712	-	Abscisic acid
BnCrRLK1L6_1	ABRE	ACGTG	1713	+	Abscisic acid
BnCrRLK1L6_1	G-Box	CACGTT	561	+	Light
BnCrRLK1L6_1	G-Box	CACGTG	1712	-	Light
BnCrRLK1L6_1	G-box	GCCACGTGGA	1710	+	Light
BnCrRLK1L6_1	G-box	CACGTG	1712	-	Light
BnCrRLK1L6_1	CAAT-box	CAAAT	127	-	Promoter and enhancer regions
BnCrRLK1L6_1	CAAT-box	CCAAT	300	+	Promoter and enhancer regions
BnCrRLK1L6_1	CAAT-box	CAAAT	609	+	Promoter and enhancer regions
BnCrRLK1L6_1	CAAT-box	CAAAT	777	+	Promoter and enhancer regions
BnCrRLK1L6_1	CAAT-box	CAAAT	931	-	Promoter and enhancer regions
BnCrRLK1L6_1	CAAT-box	CAAAT	1055	+	Promoter and enhancer regions
BnCrRLK1L6_1	CAAT-box	CAAAT	1091	-	Promoter and enhancer regions
BnCrRLK1L6_1	CAAT-box	CAAAT	1256	+	Promoter and enhancer regions
BnCrRLK1L6_1	CAAT-box	CAAAT	1305	+	Promoter and enhancer regions
BnCrRLK1L6_1	CAAT-box	CCAAT	1322	+	Promoter and enhancer regions
BnCrRLK1L6_1	CAAT-box	CAACCAACTCC	1570	+	Promoter and enhancer regions
BnCrRLK1L6_1	CAAT-box	CCAAT	1675	-	Promoter and enhancer regions
BnCrRLK1L6_1	CAAT-box	CCAAT	1698	+	Promoter and enhancer regions
BnCrRLK1L6_1	CAAT-box	CAAAT	1791	+	Promoter and enhancer regions
BnCrRLK1L6_1	TATA-box	taTATAAAtc	66	-	Core promoter -30 of TSS
BnCrRLK1L6_1	TATA-box	TATAAAA	67	-	Core promoter -30 of TSS
BnCrRLK1L6_1	TATA-box	ccTATAAAaa	68	-	Core promoter -30 of TSS
BnCrRLK1L6_1	TATA-box	TATATAA	69	-	Core promoter -30 of TSS
BnCrRLK1L6_1	TATA-box	TATATA	70	+	Core promoter -30 of TSS
BnCrRLK1L6_1	TATA-box	TATA	72	+	Core promoter -30 of TSS
BnCrRLK1L6_1	TATA-box	TATA	102	+	Core promoter -30 of TSS
BnCrRLK1L6_1	TATA-box	TATA	284	+	Core promoter -30 of TSS
BnCrRLK1L6_1	TATA-box	ATATAT	330	+	Core promoter -30 of TSS
BnCrRLK1L6_1	TATA-box	TATATA	331	+	Core promoter -30 of TSS
BnCrRLK1L6_1	TATA-box	TATA	333	+	Core promoter -30 of TSS
BnCrRLK1L6_1	TATA-box	TATAAAA	566	-	Core promoter -30 of TSS
BnCrRLK1L6_1	TATA-box	TATAAA	567	-	Core promoter -30 of TSS
BnCrRLK1L6_1	TATA-box	TATAA	568	-	Core promoter -30 of TSS
BnCrRLK1L6_1	TATA-box	TATA	569	+	Core promoter -30 of TSS
BnCrRLK1L6_1	TATA-box	TACAAAA	652	+	Core promoter -30 of TSS
BnCrRLK1L6_1	TATA-box	TACAAAA	719	+	Core promoter -30 of TSS
BnCrRLK1L6_1	TATA-box	TATA	767	+	Core promoter -30 of TSS
BnCrRLK1L6_1	TATA-box	ATTATA	824	+	Core promoter -30 of TSS
BnCrRLK1L6_1	TATA-box	TATAA	825	-	Core promoter -30 of TSS
BnCrRLK1L6_1	TATA-box	TATA	826	+	Core promoter -30 of TSS
BnCrRLK1L6_1	TATA-box	TATA	964	+	Core promoter -30 of TSS
BnCrRLK1L6_1	TATA-box	TATA	1606	-	Core promoter -30 of TSS
BnCrRLK1L6_1	TATA-box	TATAA	1915	-	Core promoter -30 of TSS
BnCrRLK1L6_1	TATA-box	TATA	1916	-	Core promoter -30 of TSS
BnCrRLK1L6_1	GARE-motif	TCTGTTG	834	-	Gibberellin
BnCrRLK1L6_1	GT1-motif	GGTTAA	1722	-	Light
BnCrRLK1L6_1	3-AF1 binding site	TAAGAGAGGAA	1428	-	Light
BnCrRLK1L6_1	TGACG-motif	TGACG	1817	-	Methyl jasmonate
BnCrRLK1L6_1	TGACG-motif	TGACG	1877	-	Methyl jasmonate
BnCrRLK1L6_1	CGTCA-motif	CGTCA	1817	+	Methyl jasmonate
BnCrRLK1L6_1	CGTCA-motif	CGTCA	1877	+	Methyl jasmonate
BnCrRLK1L6_1	MBS	CAACTG	1213	-	MYB-drought
BnCrRLK1L6_1	MRE	AACCTAA	1260	-	MYB-light
BnCrRLK1L6_2	TGA-element	AACGAC	20	+	Auxin
BnCrRLK1L6_2	TC-rich repeats	ATTCTCTAAC	1556	+	Defense and stress
BnCrRLK1L6_2	ACE	GACACGTATG	1383	-	Light
BnCrRLK1L6_2	LTR	CCGAAA	296	+	Low-temperature
BnCrRLK1L6_2	LTR	CCGAAA	637	+	Low-temperature
BnCrRLK1L6_2	TCA-element	CCATCTTTTT	152	-	Salicylic acid
BnCrRLK1L6_2	ABRE	ACGTG	1228	-	Abscisic acid
BnCrRLK1L6_2	ARE	AAACCA	299	+	Anaerobic induction
BnCrRLK1L6_2	ARE	AAACCA	1699	+	Anaerobic induction
BnCrRLK1L6_2	G-box	TACGTG	1228	-	Light
BnCrRLK1L6_2	CAAT-box	CCAAT	87	+	Promoter and enhancer regions
BnCrRLK1L6_2	CAAT-box	CAAAT	174	+	Promoter and enhancer regions
BnCrRLK1L6_2	CAAT-box	CCAAT	196	+	Promoter and enhancer regions
BnCrRLK1L6_2	CAAT-box	CAAAT	225	+	Promoter and enhancer regions
BnCrRLK1L6_2	CAAT-box	CCAAT	330	-	Promoter and enhancer regions
BnCrRLK1L6_2	CAAT-box	CAAAT	413	-	Promoter and enhancer regions
BnCrRLK1L6_2	CAAT-box	CAAAT	474	+	Promoter and enhancer regions
BnCrRLK1L6_2	CAAT-box	CAAAT	488	+	Promoter and enhancer regions
BnCrRLK1L6_2	CAAT-box	CAAAT	517	+	Promoter and enhancer regions
BnCrRLK1L6_2	CAAT-box	CAAAT	871	+	Promoter and enhancer regions
BnCrRLK1L6_2	CAAT-box	CAAAT	978	+	Promoter and enhancer regions
BnCrRLK1L6_2	CAAT-box	CAAAT	1005	-	Promoter and enhancer regions
BnCrRLK1L6_2	CAAT-box	CAAAT	1011	-	Promoter and enhancer regions
BnCrRLK1L6_2	CAAT-box	CAAAT	1467	-	Promoter and enhancer regions
BnCrRLK1L6_2	CAAT-box	CAAAT	1657	-	Promoter and enhancer regions
BnCrRLK1L6_2	CAAT-box	CCAAT	1820	-	Promoter and enhancer regions
BnCrRLK1L6_2	CAAT-box	CAAAT	1901	+	Promoter and enhancer regions
BnCrRLK1L6_2	TATA-box	ATATAT	51	+	Core promoter -30 of TSS
BnCrRLK1L6_2	TATA-box	TATA	52	+	Core promoter -30 of TSS
BnCrRLK1L6_2	TATA-box	TATACA	69	-	Core promoter -30 of TSS
BnCrRLK1L6_2	TATA-box	TATATA	71	+	Core promoter -30 of TSS
BnCrRLK1L6_2	TATA-box	ATATAT	72	+	Core promoter -30 of TSS
BnCrRLK1L6_2	TATA-box	TATA	73	+	Core promoter -30 of TSS
BnCrRLK1L6_2	TATA-box	TATA	137	+	Core promoter -30 of TSS
BnCrRLK1L6_2	TATA-box	ATATAT	233	+	Core promoter -30 of TSS
BnCrRLK1L6_2	TATA-box	TATA	234	+	Core promoter -30 of TSS
BnCrRLK1L6_2	TATA-box	ATATAA	309	+	Core promoter -30 of TSS
BnCrRLK1L6_2	TATA-box	TATA	310	+	Core promoter -30 of TSS
BnCrRLK1L6_2	TATA-box	TATA	355	+	Core promoter -30 of TSS
BnCrRLK1L6_2	TATA-box	TATATA	366	+	Core promoter -30 of TSS
BnCrRLK1L6_2	TATA-box	ATATAT	367	+	Core promoter -30 of TSS
BnCrRLK1L6_2	TATA-box	TATA	368	+	Core promoter -30 of TSS
BnCrRLK1L6_2	TATA-box	TATAA	420	-	Core promoter -30 of TSS
BnCrRLK1L6_2	TATA-box	TATA	421	+	Core promoter -30 of TSS
BnCrRLK1L6_2	TATA-box	ATATAA	454	+	Core promoter -30 of TSS
BnCrRLK1L6_2	TATA-box	TATA	455	+	Core promoter -30 of TSS
BnCrRLK1L6_2	TATA-box	ATATAT	460	+	Core promoter -30 of TSS
BnCrRLK1L6_2	TATA-box	TATA	461	+	Core promoter -30 of TSS
BnCrRLK1L6_2	TATA-box	TATTTAAA	552	-	Core promoter -30 of TSS
BnCrRLK1L6_2	TATA-box	ATATAA	557	+	Core promoter -30 of TSS
BnCrRLK1L6_2	TATA-box	TATA	558	+	Core promoter -30 of TSS
BnCrRLK1L6_2	TATA-box	TATTTAAA	567	-	Core promoter -30 of TSS
BnCrRLK1L6_2	TATA-box	TATACA	585	-	Core promoter -30 of TSS
BnCrRLK1L6_2	TATA-box	TATA	587	+	Core promoter -30 of TSS
BnCrRLK1L6_2	TATA-box	ATATAA	611	+	Core promoter -30 of TSS
BnCrRLK1L6_2	TATA-box	TATA	612	+	Core promoter -30 of TSS
BnCrRLK1L6_2	TATA-box	ATTATA	673	+	Core promoter -30 of TSS
BnCrRLK1L6_2	TATA-box	TATAA	674	-	Core promoter -30 of TSS
BnCrRLK1L6_2	TATA-box	TATA	675	+	Core promoter -30 of TSS
BnCrRLK1L6_2	TATA-box	TATA	682	+	Core promoter -30 of TSS
BnCrRLK1L6_2	TATA-box	TATAAA	756	-	Core promoter -30 of TSS
BnCrRLK1L6_2	TATA-box	TATAA	757	-	Core promoter -30 of TSS
BnCrRLK1L6_2	TATA-box	TATA	758	+	Core promoter -30 of TSS
BnCrRLK1L6_2	TATA-box	TATAAAT	802	-	Core promoter -30 of TSS
BnCrRLK1L6_2	TATA-box	TATAAA	803	-	Core promoter -30 of TSS
BnCrRLK1L6_2	TATA-box	TATAA	804	-	Core promoter -30 of TSS
BnCrRLK1L6_2	TATA-box	TATA	805	+	Core promoter -30 of TSS
BnCrRLK1L6_2	TATA-box	ATATAT	891	+	Core promoter -30 of TSS
BnCrRLK1L6_2	TATA-box	TATATA	892	+	Core promoter -30 of TSS
BnCrRLK1L6_2	TATA-box	ATATAA	893	+	Core promoter -30 of TSS
BnCrRLK1L6_2	TATA-box	TATA	894	+	Core promoter -30 of TSS
BnCrRLK1L6_2	TATA-box	TATA	914	+	Core promoter -30 of TSS
BnCrRLK1L6_2	TATA-box	ATTATA	995	+	Core promoter -30 of TSS
BnCrRLK1L6_2	TATA-box	TATAA	996	-	Core promoter -30 of TSS
BnCrRLK1L6_2	TATA-box	TATA	997	+	Core promoter -30 of TSS
BnCrRLK1L6_2	TATA-box	TATA	1022	-	Core promoter -30 of TSS
BnCrRLK1L6_2	TATA-box	TATAAATA	1072	-	Core promoter -30 of TSS
BnCrRLK1L6_2	TATA-box	TATAAAT	1073	-	Core promoter -30 of TSS
BnCrRLK1L6_2	TATA-box	TATAAA	1074	-	Core promoter -30 of TSS
BnCrRLK1L6_2	TATA-box	TATAA	1075	-	Core promoter -30 of TSS
BnCrRLK1L6_2	TATA-box	TATA	1076	-	Core promoter -30 of TSS
BnCrRLK1L6_2	TATA-box	TATATA	1082	-	Core promoter -30 of TSS
BnCrRLK1L6_2	TATA-box	ATATAT	1083	-	Core promoter -30 of TSS
BnCrRLK1L6_2	TATA-box	TATATA	1084	-	Core promoter -30 of TSS
BnCrRLK1L6_2	TATA-box	ATATAT	1085	-	Core promoter -30 of TSS
BnCrRLK1L6_2	TATA-box	TATATA	1086	-	Core promoter -30 of TSS
BnCrRLK1L6_2	TATA-box	ATATAA	1087	+	Core promoter -30 of TSS
BnCrRLK1L6_2	TATA-box	TATA	1088	-	Core promoter -30 of TSS
BnCrRLK1L6_2	TATA-box	TATA	1099	-	Core promoter -30 of TSS
BnCrRLK1L6_2	TATA-box	ATATAT	1141	-	Core promoter -30 of TSS
BnCrRLK1L6_2	TATA-box	TATA	1142	-	Core promoter -30 of TSS
BnCrRLK1L6_2	TATA-box	TATA	1237	-	Core promoter -30 of TSS
BnCrRLK1L6_2	TATA-box	TATA	1359	-	Core promoter -30 of TSS
BnCrRLK1L6_2	TATA-box	TACAAAA	1429	+	Core promoter -30 of TSS
BnCrRLK1L6_2	TATA-box	ccTATAAAaa	1435	+	Core promoter -30 of TSS
BnCrRLK1L6_2	TATA-box	TATA	1437	-	Core promoter -30 of TSS
BnCrRLK1L6_2	TATA-box	TATA	1479	-	Core promoter -30 of TSS
BnCrRLK1L6_2	TATA-box	TATA	1718	-	Core promoter -30 of TSS
BnCrRLK1L6_2	GARE-motif	TCTGTTG	1483	-	Gibberellin
BnCrRLK1L6_2	P-box	CCTTTTG	1623	+	Gibberellin
BnCrRLK1L6_2	GT1-motif	GGTTAAT	632	-	Light
BnCrRLK1L6_2	GT1-motif	GGTTAA	633	-	Light
BnCrRLK1L6_2	GT1-motif	GGTTAA	816	+	Light
BnCrRLK1L6_2	GT1-motif	GGTTAA	1561	-	Light
BnCrRLK1L6_2	MBSI	TTTTTACGGTTA	748	+	MYB-flavonoid biosythetic
BnCrRLK1L6_2	WUN-motif	CAATTACAT	577	+	Wound
BnCrRLK1L6_2	WUN-motif	AAATTTCTT	961	-	Wound
BnCrRLK1L6_3	TGA-element	AACGAC	1439	+	Auxin
BnCrRLK1L6_3	LTR	CCGAAA	160	-	Low-temperature
BnCrRLK1L6_3	LTR	CCGAAA	215	-	Low-temperature
BnCrRLK1L6_3	LTR	CCGAAA	1160	-	Low-temperature
BnCrRLK1L6_3	LTR	CCGAAA	1567	+	Low-temperature
BnCrRLK1L6_3	ABRE	ACGTG	1136	-	Abscisic acid
BnCrRLK1L6_3	circadian	CAAAGATATC	92	+	Circadian control
BnCrRLK1L6_3	G-Box	CACGTT	1136	+	Light
BnCrRLK1L6_3	CAAT-box	CAAAT	457	-	Promoter and enhancer regions
BnCrRLK1L6_3	CAAT-box	CAAAT	702	-	Promoter and enhancer regions
BnCrRLK1L6_3	CAAT-box	CCAAT	873	+	Promoter and enhancer regions
BnCrRLK1L6_3	CAAT-box	CAAAT	1186	+	Promoter and enhancer regions
BnCrRLK1L6_3	CAAT-box	CAAAT	1347	+	Promoter and enhancer regions
BnCrRLK1L6_3	CAAT-box	CAAAT	1501	-	Promoter and enhancer regions
BnCrRLK1L6_3	CAAT-box	CAAAT	1650	-	Promoter and enhancer regions
BnCrRLK1L6_3	CAAT-box	CAAAT	1814	+	Promoter and enhancer regions
BnCrRLK1L6_3	CAAT-box	CAAAT	1863	+	Promoter and enhancer regions
BnCrRLK1L6_3	CAAT-box	CCAAT	1881	+	Promoter and enhancer regions
BnCrRLK1L6_3	CAAT-box	CCAAT	1952	-	Promoter and enhancer regions
BnCrRLK1L6_3	CAAT-box	CCAAT	1958	-	Promoter and enhancer regions
BnCrRLK1L6_3	TATA-box	TAAAGATT	287	-	Core promoter -30 of TSS
BnCrRLK1L6_3	TATA-box	taTATAAAtc	641	-	Core promoter -30 of TSS
BnCrRLK1L6_3	TATA-box	taTATAAAg	642	-	Core promoter -30 of TSS
BnCrRLK1L6_3	TATA-box	ccTATAAAaa	643	-	Core promoter -30 of TSS
BnCrRLK1L6_3	TATA-box	TATATAA	644	-	Core promoter -30 of TSS
BnCrRLK1L6_3	TATA-box	TATATA	645	+	Core promoter -30 of TSS
BnCrRLK1L6_3	TATA-box	TATA	647	+	Core promoter -30 of TSS
BnCrRLK1L6_3	TATA-box	TATA	677	+	Core promoter -30 of TSS
BnCrRLK1L6_3	TATA-box	TATA	857	+	Core promoter -30 of TSS
BnCrRLK1L6_3	TATA-box	TATA	884	+	Core promoter -30 of TSS
BnCrRLK1L6_3	TATA-box	TATAAAA	1141	-	Core promoter -30 of TSS
BnCrRLK1L6_3	TATA-box	TATAAA	1142	-	Core promoter -30 of TSS
BnCrRLK1L6_3	TATA-box	TATAA	1143	-	Core promoter -30 of TSS
BnCrRLK1L6_3	TATA-box	TATA	1144	-	Core promoter -30 of TSS
BnCrRLK1L6_3	TATA-box	TACAAAA	1228	+	Core promoter -30 of TSS
BnCrRLK1L6_3	TATA-box	TACAAAA	1293	+	Core promoter -30 of TSS
BnCrRLK1L6_3	TATA-box	TATA	1341	-	Core promoter -30 of TSS
BnCrRLK1L6_3	TATA-box	TACAAAA	1396	+	Core promoter -30 of TSS
BnCrRLK1L6_3	TATA-box	TATA	1534	-	Core promoter -30 of TSS
BnCrRLK1L6_3	TATA-box	TAAAGATT	1591	-	Core promoter -30 of TSS
BnCrRLK1L6_3	GARE-motif	TCTGTTG	1404	-	Gibberellin
BnCrRLK1L6_3	GT1-motif	GTGTGTGAA	797	+	Light
BnCrRLK1L6_3	CGTCA-motif	CGTCA	256	-	Methyl jasmonate
BnCrRLK1L6_3	CGTCA-motif	CGTCA	1828	+	Methyl jasmonate
BnCrRLK1L6_3	TGACG-motif	TGACG	256	+	Methyl jasmonate
BnCrRLK1L6_3	TGACG-motif	TGACG	1828	-	Methyl jasmonate
BnCrRLK1L6_3	MBS	CAACTG	1771	-	MYB-drought
BnCrRLK1L6_3	MRE	AACCTAA	1818	-	MYB-light
BnCrRLK1L6_4	LTR	CCGAAA	13	+	Low-temperature
BnCrRLK1L6_4	LTR	CCGAAA	25	+	Low-temperature
BnCrRLK1L6_4	LTR	CCGAAA	67	+	Low-temperature
BnCrRLK1L6_4	ABRE	AACCCGG	73	+	Abscisic acid
BnCrRLK1L6_4	ARE	AAACCA	202	+	Anaerobic induction
BnCrRLK1L6_4	CAAT-box	CCAAT	45	-	Promoter and enhancer regions
BnCrRLK1L6_4	CAAT-box	CAAAT	160	-	Promoter and enhancer regions
BnCrRLK1L6_4	CAAT-box	CCAAT	315	-	Promoter and enhancer regions
BnCrRLK1L6_4	CAAT-box	CAAAT	397	+	Promoter and enhancer regions
BnCrRLK1L6_4	TATA-box	TATA	51	+	Core promoter -30 of TSS
BnCrRLK1L6_4	TATA-box	TATA	221	+	Core promoter -30 of TSS
BnCrRLK1L7_1	LTR	CCGAAA	111	-	Low-temperature
BnCrRLK1L7_1	LTR	CCGAAA	165	-	Low-temperature
BnCrRLK1L7_1	LTR	CCGAAA	241	-	Low-temperature
BnCrRLK1L7_1	LTR	CCGAAA	617	-	Low-temperature
BnCrRLK1L7_1	LTR	CCGAAA	1273	+	Low-temperature
BnCrRLK1L7_1	LTR	CCGAAA	1817	-	Low-temperature
BnCrRLK1L7_1	ABRE	ACGTG	683	+	Abscisic acid
BnCrRLK1L7_1	ARE	AAACCA	3	-	Anaerobic induction
BnCrRLK1L7_1	ARE	AAACCA	102	-	Anaerobic induction
BnCrRLK1L7_1	ARE	AAACCA	107	-	Anaerobic induction
BnCrRLK1L7_1	ARE	AAACCA	123	-	Anaerobic induction
BnCrRLK1L7_1	ARE	AAACCA	454	-	Anaerobic induction
BnCrRLK1L7_1	ARE	AAACCA	722	-	Anaerobic induction
BnCrRLK1L7_1	ARE	AAACCA	1098	+	Anaerobic induction
BnCrRLK1L7_1	ARE	AAACCA	1373	+	Anaerobic induction
BnCrRLK1L7_1	ARE	AAACCA	1731	+	Anaerobic induction
BnCrRLK1L7_1	G-box	CACGTC	682	-	Light
BnCrRLK1L7_1	CAAT-box	CAAAT	99	-	Promoter and enhancer regions
BnCrRLK1L7_1	CAAT-box	CCAAT	215	-	Promoter and enhancer regions
BnCrRLK1L7_1	CAAT-box	CAAAT	267	-	Promoter and enhancer regions
BnCrRLK1L7_1	CAAT-box	CCAAT	286	-	Promoter and enhancer regions
BnCrRLK1L7_1	CAAT-box	CCAAT	315	+	Promoter and enhancer regions
BnCrRLK1L7_1	CAAT-box	CCAAT	377	+	Promoter and enhancer regions
BnCrRLK1L7_1	CAAT-box	CCAAT	386	+	Promoter and enhancer regions
BnCrRLK1L7_1	CAAT-box	CCAAT	715	+	Promoter and enhancer regions
BnCrRLK1L7_1	CAAT-box	CCAAT	802	+	Promoter and enhancer regions
BnCrRLK1L7_1	CAAT-box	CAAAT	990	+	Promoter and enhancer regions
BnCrRLK1L7_1	CAAT-box	CAAAT	1006	+	Promoter and enhancer regions
BnCrRLK1L7_1	CAAT-box	CAAAT	1053	+	Promoter and enhancer regions
BnCrRLK1L7_1	CAAT-box	CAAAT	1160	-	Promoter and enhancer regions
BnCrRLK1L7_1	CAAT-box	CAAAT	1367	-	Promoter and enhancer regions
BnCrRLK1L7_1	CAAT-box	CCAAT	1539	-	Promoter and enhancer regions
BnCrRLK1L7_1	TATA-box	TATAAA	457	-	Core promoter -30 of TSS
BnCrRLK1L7_1	TATA-box	TATAA	458	-	Core promoter -30 of TSS
BnCrRLK1L7_1	TATA-box	TATA	459	+	Core promoter -30 of TSS
BnCrRLK1L7_1	TATA-box	TATACA	478	-	Core promoter -30 of TSS
BnCrRLK1L7_1	TATA-box	TATA	480	+	Core promoter -30 of TSS
BnCrRLK1L7_1	TATA-box	TATACA	501	-	Core promoter -30 of TSS
BnCrRLK1L7_1	TATA-box	TATA	503	+	Core promoter -30 of TSS
BnCrRLK1L7_1	TATA-box	TATAA	519	-	Core promoter -30 of TSS
BnCrRLK1L7_1	TATA-box	TATA	520	+	Core promoter -30 of TSS
BnCrRLK1L7_1	TATA-box	TACAAAA	522	+	Core promoter -30 of TSS
BnCrRLK1L7_1	TATA-box	TATTTAAA	812	+	Core promoter -30 of TSS
BnCrRLK1L7_1	TATA-box	TATTTAAA	814	-	Core promoter -30 of TSS
BnCrRLK1L7_1	TATA-box	ATATAT	819	+	Core promoter -30 of TSS
BnCrRLK1L7_1	TATA-box	TATA	820	+	Core promoter -30 of TSS
BnCrRLK1L7_1	TATA-box	TATACA	936	-	Core promoter -30 of TSS
BnCrRLK1L7_1	TATA-box	TATA	938	+	Core promoter -30 of TSS
BnCrRLK1L7_1	TATA-box	ATATAT	993	+	Core promoter -30 of TSS
BnCrRLK1L7_1	TATA-box	TATATA	994	+	Core promoter -30 of TSS
BnCrRLK1L7_1	TATA-box	ATATAT	995	+	Core promoter -30 of TSS
BnCrRLK1L7_1	TATA-box	TATA	996	+	Core promoter -30 of TSS
BnCrRLK1L7_1	TATA-box	TATA	1025	-	Core promoter -30 of TSS
BnCrRLK1L7_1	TATA-box	TATATA	1206	-	Core promoter -30 of TSS
BnCrRLK1L7_1	TATA-box	ATATAA	1207	+	Core promoter -30 of TSS
BnCrRLK1L7_1	TATA-box	TATA	1208	-	Core promoter -30 of TSS
BnCrRLK1L7_1	TATA-box	ATATAA	1291	+	Core promoter -30 of TSS
BnCrRLK1L7_1	TATA-box	TATA	1292	-	Core promoter -30 of TSS
BnCrRLK1L7_1	TATA-box	TATTTAAA	1320	-	Core promoter -30 of TSS
BnCrRLK1L7_1	TATA-box	ATTATA	1435	+	Core promoter -30 of TSS
BnCrRLK1L7_1	TATA-box	TATATAA	1436	-	Core promoter -30 of TSS
BnCrRLK1L7_1	TATA-box	TATATA	1437	-	Core promoter -30 of TSS
BnCrRLK1L7_1	TATA-box	ATATAT	1438	-	Core promoter -30 of TSS
BnCrRLK1L7_1	TATA-box	TATATA	1439	-	Core promoter -30 of TSS
BnCrRLK1L7_1	TATA-box	ATATAA	1440	+	Core promoter -30 of TSS
BnCrRLK1L7_1	TATA-box	TATA	1441	-	Core promoter -30 of TSS
BnCrRLK1L7_1	TATA-box	ATATAT	1479	-	Core promoter -30 of TSS
BnCrRLK1L7_1	TATA-box	TATA	1480	-	Core promoter -30 of TSS
BnCrRLK1L7_1	TATA-box	TATTTAAA	1783	+	Core promoter -30 of TSS
BnCrRLK1L7_1	GT1-motif	GGTTAAT	169	+	Light
BnCrRLK1L7_1	GT1-motif	GGTTAA	1600	-	Light
BnCrRLK1L7_1	MBSI	aaaAaaC(G/C)GTTA	354	+	MYB-flavonoid biosythetic
BnCrRLK1L7_2	TCA-element	CCATCTTTTT	1521	+	Salicylic acid
BnCrRLK1L7_2	TCA-element	CCATCTTTTT	1598	+	Salicylic acid
BnCrRLK1L7_2	CAAT-box	CCAAT	30	-	Promoter and enhancer regions
BnCrRLK1L7_2	CAAT-box	CCAAT	338	-	Promoter and enhancer regions
BnCrRLK1L7_2	CAAT-box	CCAAT	646	-	Promoter and enhancer regions
BnCrRLK1L7_2	CAAT-box	CCAAT	954	-	Promoter and enhancer regions
BnCrRLK1L7_2	CAAT-box	CCAAT	1262	-	Promoter and enhancer regions
BnCrRLK1L7_2	CAAT-box	TGCAAATCT	1938	+	Promoter and enhancer regions
BnCrRLK1L7_2	CAAT-box	CAAAT	1940	+	Promoter and enhancer regions
BnCrRLK1L7_2	TATA-box	TATA	93	+	Core promoter -30 of TSS
BnCrRLK1L7_2	TATA-box	ATATAT	144	+	Core promoter -30 of TSS
BnCrRLK1L7_2	TATA-box	TATA	145	+	Core promoter -30 of TSS
BnCrRLK1L7_2	TATA-box	TATTTAAA	147	+	Core promoter -30 of TSS
BnCrRLK1L7_2	TATA-box	TATA	401	+	Core promoter -30 of TSS
BnCrRLK1L7_2	TATA-box	ATATAT	452	+	Core promoter -30 of TSS
BnCrRLK1L7_2	TATA-box	TATA	453	+	Core promoter -30 of TSS
BnCrRLK1L7_2	TATA-box	TATTTAAA	455	+	Core promoter -30 of TSS
BnCrRLK1L7_2	TATA-box	TATA	709	+	Core promoter -30 of TSS
BnCrRLK1L7_2	TATA-box	ATATAT	760	+	Core promoter -30 of TSS
BnCrRLK1L7_2	TATA-box	TATA	761	+	Core promoter -30 of TSS
BnCrRLK1L7_2	TATA-box	TATTTAAA	763	+	Core promoter -30 of TSS
BnCrRLK1L7_2	TATA-box	TATA	1017	-	Core promoter -30 of TSS
BnCrRLK1L7_2	TATA-box	ATATAT	1068	-	Core promoter -30 of TSS
BnCrRLK1L7_2	TATA-box	TATA	1069	-	Core promoter -30 of TSS
BnCrRLK1L7_2	TATA-box	TATTTAAA	1071	+	Core promoter -30 of TSS
BnCrRLK1L7_2	TATA-box	TATA	1325	-	Core promoter -30 of TSS
BnCrRLK1L7_2	TATA-box	ATATAT	1376	-	Core promoter -30 of TSS
BnCrRLK1L7_2	TATA-box	TATA	1377	-	Core promoter -30 of TSS
BnCrRLK1L7_2	TATA-box	TATTTAAA	1379	+	Core promoter -30 of TSS
BnCrRLK1L7_2	TATA-box	TATATTTATATTT	1622	-	Core promoter -30 of TSS
BnCrRLK1L7_2	TATA-box	TATA	1631	-	Core promoter -30 of TSS
BnCrRLK1L7_2	TATA-box	ATTATA	1724	+	Core promoter -30 of TSS
BnCrRLK1L7_2	TATA-box	TATAA	1725	-	Core promoter -30 of TSS
BnCrRLK1L7_2	TATA-box	TATA	1726	-	Core promoter -30 of TSS
BnCrRLK1L7_2	TATA-box	ATTATA	1729	+	Core promoter -30 of TSS
BnCrRLK1L7_2	TATA-box	TATAA	1730	-	Core promoter -30 of TSS
BnCrRLK1L7_2	TATA-box	TATA	1731	-	Core promoter -30 of TSS
BnCrRLK1L7_2	TATA-box	ATTATA	1973	+	Core promoter -30 of TSS
BnCrRLK1L7_2	TATA-box	TATAA	1974	-	Core promoter -30 of TSS
BnCrRLK1L7_2	TATA-box	TATA	1975	-	Core promoter -30 of TSS
BnCrRLK1L7_2	GARE-motif	TCTGTTG	1576	+	Gibberellin
BnCrRLK1L7_3	LTR	CCGAAA	752	+	Low-temperature
BnCrRLK1L7_3	LTR	CCGAAA	1763	-	Low-temperature
BnCrRLK1L7_3	ARE	AAACCA	27	+	Anaerobic induction
BnCrRLK1L7_3	ARE	AAACCA	844	-	Anaerobic induction
BnCrRLK1L7_3	ARE	AAACCA	1351	+	Anaerobic induction
BnCrRLK1L7_3	CAAT-box	CCAAT	152	-	Promoter and enhancer regions
BnCrRLK1L7_3	CAAT-box	CAAAT	303	+	Promoter and enhancer regions
BnCrRLK1L7_3	CAAT-box	CAAAT	382	+	Promoter and enhancer regions
BnCrRLK1L7_3	CAAT-box	CAAAT	544	-	Promoter and enhancer regions
BnCrRLK1L7_3	CAAT-box	CAAAT	640	-	Promoter and enhancer regions
BnCrRLK1L7_3	CAAT-box	CAAAT	826	-	Promoter and enhancer regions
BnCrRLK1L7_3	CAAT-box	CAAAT	923	-	Promoter and enhancer regions
BnCrRLK1L7_3	CAAT-box	CAAAT	1047	-	Promoter and enhancer regions
BnCrRLK1L7_3	CAAT-box	CAAAT	1280	-	Promoter and enhancer regions
BnCrRLK1L7_3	CAAT-box	CAAAT	1316	-	Promoter and enhancer regions
BnCrRLK1L7_3	CAAT-box	CAAAT	1345	-	Promoter and enhancer regions
BnCrRLK1L7_3	TATA-box	TATAA	231	-	Core promoter -30 of TSS
BnCrRLK1L7_3	TATA-box	TATA	232	+	Core promoter -30 of TSS
BnCrRLK1L7_3	TATA-box	TAAAGATT	245	-	Core promoter -30 of TSS
BnCrRLK1L7_3	TATA-box	TATACA	257	-	Core promoter -30 of TSS
BnCrRLK1L7_3	TATA-box	TATA	259	+	Core promoter -30 of TSS
BnCrRLK1L7_3	TATA-box	ATATAT	269	+	Core promoter -30 of TSS
BnCrRLK1L7_3	TATA-box	TATA	270	+	Core promoter -30 of TSS
BnCrRLK1L7_3	TATA-box	TATACA	290	-	Core promoter -30 of TSS
BnCrRLK1L7_3	TATA-box	TATA	292	+	Core promoter -30 of TSS
BnCrRLK1L7_3	TATA-box	ATATAT	311	+	Core promoter -30 of TSS
BnCrRLK1L7_3	TATA-box	TATATA	312	+	Core promoter -30 of TSS
BnCrRLK1L7_3	TATA-box	ATATAA	313	+	Core promoter -30 of TSS
BnCrRLK1L7_3	TATA-box	TATA	314	+	Core promoter -30 of TSS
BnCrRLK1L7_3	TATA-box	TATA	325	+	Core promoter -30 of TSS
BnCrRLK1L7_3	TATA-box	ATATAA	353	+	Core promoter -30 of TSS
BnCrRLK1L7_3	TATA-box	TATA	354	+	Core promoter -30 of TSS
BnCrRLK1L7_3	TATA-box	TATAAATA	363	-	Core promoter -30 of TSS
BnCrRLK1L7_3	TATA-box	TATAAAT	364	-	Core promoter -30 of TSS
BnCrRLK1L7_3	TATA-box	TATAAA	365	-	Core promoter -30 of TSS
BnCrRLK1L7_3	TATA-box	TATAA	366	-	Core promoter -30 of TSS
BnCrRLK1L7_3	TATA-box	TATA	367	+	Core promoter -30 of TSS
BnCrRLK1L7_3	TATA-box	TATATA	688	+	Core promoter -30 of TSS
BnCrRLK1L7_3	TATA-box	ATATAA	689	+	Core promoter -30 of TSS
BnCrRLK1L7_3	TATA-box	TATA	690	+	Core promoter -30 of TSS
BnCrRLK1L7_3	TATA-box	ATATAA	770	+	Core promoter -30 of TSS
BnCrRLK1L7_3	TATA-box	TATA	771	+	Core promoter -30 of TSS
BnCrRLK1L7_3	TATA-box	ATATAT	798	+	Core promoter -30 of TSS
BnCrRLK1L7_3	TATA-box	TATA	799	+	Core promoter -30 of TSS
BnCrRLK1L7_3	TATA-box	TATATAA	831	-	Core promoter -30 of TSS
BnCrRLK1L7_3	TATA-box	TATATA	832	+	Core promoter -30 of TSS
BnCrRLK1L7_3	TATA-box	ATATAA	833	+	Core promoter -30 of TSS
BnCrRLK1L7_3	TATA-box	TATA	834	+	Core promoter -30 of TSS
BnCrRLK1L7_3	TATA-box	ATATAT	879	+	Core promoter -30 of TSS
BnCrRLK1L7_3	TATA-box	TATA	880	+	Core promoter -30 of TSS
BnCrRLK1L7_3	TATA-box	TATAA	971	-	Core promoter -30 of TSS
BnCrRLK1L7_3	TATA-box	TATA	972	+	Core promoter -30 of TSS
BnCrRLK1L7_3	TATA-box	TATTTAAA	1006	+	Core promoter -30 of TSS
BnCrRLK1L7_3	TATA-box	TATAA	1043	-	Core promoter -30 of TSS
BnCrRLK1L7_3	TATA-box	TATA	1044	-	Core promoter -30 of TSS
BnCrRLK1L7_3	TATA-box	ccTATAAAaa	1063	+	Core promoter -30 of TSS
BnCrRLK1L7_3	TATA-box	TATAA	1064	-	Core promoter -30 of TSS
BnCrRLK1L7_3	TATA-box	TATA	1065	-	Core promoter -30 of TSS
BnCrRLK1L7_3	TATA-box	ATATAT	1072	-	Core promoter -30 of TSS
BnCrRLK1L7_3	TATA-box	TATA	1073	-	Core promoter -30 of TSS
BnCrRLK1L7_3	TATA-box	ATTATA	1171	+	Core promoter -30 of TSS
BnCrRLK1L7_3	TATA-box	TATATAA	1172	-	Core promoter -30 of TSS
BnCrRLK1L7_3	TATA-box	TATATA	1173	-	Core promoter -30 of TSS
BnCrRLK1L7_3	TATA-box	ATATAT	1174	-	Core promoter -30 of TSS
BnCrRLK1L7_3	TATA-box	TATA	1175	-	Core promoter -30 of TSS
BnCrRLK1L7_3	TATA-box	ATTATA	1201	+	Core promoter -30 of TSS
BnCrRLK1L7_3	TATA-box	TATAA	1202	-	Core promoter -30 of TSS
BnCrRLK1L7_3	TATA-box	TATA	1203	-	Core promoter -30 of TSS
BnCrRLK1L7_3	TATA-box	taTATAAAtc	1245	-	Core promoter -30 of TSS
BnCrRLK1L7_3	TATA-box	TATAAAT	1246	-	Core promoter -30 of TSS
BnCrRLK1L7_3	TATA-box	TATAAA	1247	-	Core promoter -30 of TSS
BnCrRLK1L7_3	TATA-box	TATATAA	1248	-	Core promoter -30 of TSS
BnCrRLK1L7_3	TATA-box	TATATA	1249	-	Core promoter -30 of TSS
BnCrRLK1L7_3	TATA-box	ATATAT	1250	-	Core promoter -30 of TSS
BnCrRLK1L7_3	TATA-box	TATATA	1251	-	Core promoter -30 of TSS
BnCrRLK1L7_3	TATA-box	ATATAT	1252	-	Core promoter -30 of TSS
BnCrRLK1L7_3	TATA-box	TATATA	1253	-	Core promoter -30 of TSS
BnCrRLK1L7_3	TATA-box	ATATAT	1254	-	Core promoter -30 of TSS
BnCrRLK1L7_3	TATA-box	TATATA	1255	-	Core promoter -30 of TSS
BnCrRLK1L7_3	TATA-box	ATATAT	1256	-	Core promoter -30 of TSS
BnCrRLK1L7_3	TATA-box	TATATA	1257	-	Core promoter -30 of TSS
BnCrRLK1L7_3	TATA-box	ATATAT	1258	-	Core promoter -30 of TSS
BnCrRLK1L7_3	TATA-box	TATATA	1259	-	Core promoter -30 of TSS
BnCrRLK1L7_3	TATA-box	ATATAT	1260	-	Core promoter -30 of TSS
BnCrRLK1L7_3	TATA-box	TATATA	1261	-	Core promoter -30 of TSS
BnCrRLK1L7_3	TATA-box	ATATAT	1262	-	Core promoter -30 of TSS
BnCrRLK1L7_3	TATA-box	TATA	1263	-	Core promoter -30 of TSS
BnCrRLK1L7_3	TATA-box	TATA	1273	-	Core promoter -30 of TSS
BnCrRLK1L7_3	TATA-box	TATTTAAA	1298	-	Core promoter -30 of TSS
BnCrRLK1L7_3	TATA-box	TATA	1405	-	Core promoter -30 of TSS
BnCrRLK1L7_3	TATA-box	ATATAT	1424	-	Core promoter -30 of TSS
BnCrRLK1L7_3	TATA-box	TATA	1425	-	Core promoter -30 of TSS
BnCrRLK1L7_3	TATA-box	TATAAAT	1549	-	Core promoter -30 of TSS
BnCrRLK1L7_3	TATA-box	TATAAA	1550	-	Core promoter -30 of TSS
BnCrRLK1L7_3	TATA-box	TATAA	1551	-	Core promoter -30 of TSS
BnCrRLK1L7_3	TATA-box	TATA	1552	-	Core promoter -30 of TSS
BnCrRLK1L7_3	TATA-box	TATA	1587	-	Core promoter -30 of TSS
BnCrRLK1L7_3	TATA-box	TATTTAAA	1731	+	Core promoter -30 of TSS
BnCrRLK1L7_3	TATA-box	TATAAA	1929	-	Core promoter -30 of TSS
BnCrRLK1L7_3	TATA-box	TATAA	1930	-	Core promoter -30 of TSS
BnCrRLK1L7_3	TATA-box	TATA	1931	-	Core promoter -30 of TSS
BnCrRLK1L7_3	GT1-motif	GGTTAA	1543	-	Light
BnCrRLK1L7_3	Sp1	GGGCGG	142	+	Light
BnCrRLK1L7_3	Sp1	GGGCGG	559	+	Light
BnCrRLK1L7_3	TGACG-motif	TGACG	570	+	Methyl jasmonate
BnCrRLK1L7_3	CGTCA-motif	CGTCA	570	-	Methyl jasmonate
BnCrRLK1L7_3	MBS	CAACTG	983	-	MYB-drought
BnCrRLK1L7_3	WUN-motif	AAATTACT	919	-	Wound
BnCrRLK1L7_4	LTR	CCGAAA	162	+	Low-temperature
BnCrRLK1L7_4	LTR	CCGAAA	1765	-	Low-temperature
BnCrRLK1L7_4	ABRE	ACGTG	992	+	Abscisic acid
BnCrRLK1L7_4	ARE	AAACCA	1307	+	Anaerobic induction
BnCrRLK1L7_4	G-Box	CACGTT	991	-	Light
BnCrRLK1L7_4	GCN4_motif	TGAGTCA	1628	+	Endosperm expression
BnCrRLK1L7_4	CAAT-box	CAAAT	76	-	Promoter and enhancer regions
BnCrRLK1L7_4	CAAT-box	CAAAT	182	+	Promoter and enhancer regions
BnCrRLK1L7_4	CAAT-box	CCAAT	481	-	Promoter and enhancer regions
BnCrRLK1L7_4	CAAT-box	CAAAT	579	-	Promoter and enhancer regions
BnCrRLK1L7_4	CAAT-box	CAAAT	626	-	Promoter and enhancer regions
BnCrRLK1L7_4	CAAT-box	CAAAT	1055	-	Promoter and enhancer regions
BnCrRLK1L7_4	CAAT-box	CAAAT	1077	+	Promoter and enhancer regions
BnCrRLK1L7_4	CAAT-box	CCAAT	1280	+	Promoter and enhancer regions
BnCrRLK1L7_4	CAAT-box	CAAAT	1337	+	Promoter and enhancer regions
BnCrRLK1L7_4	CAAT-box	CAAAT	1483	+	Promoter and enhancer regions
BnCrRLK1L7_4	CAAT-box	TGCAAATCT	1940	+	Promoter and enhancer regions
BnCrRLK1L7_4	CAAT-box	CAAAT	1942	+	Promoter and enhancer regions
BnCrRLK1L7_4	TATA-box	TATA	109	+	Core promoter -30 of TSS
BnCrRLK1L7_4	TATA-box	ATATAA	213	+	Core promoter -30 of TSS
BnCrRLK1L7_4	TATA-box	TATA	214	+	Core promoter -30 of TSS
BnCrRLK1L7_4	TATA-box	ATATAT	326	+	Core promoter -30 of TSS
BnCrRLK1L7_4	TATA-box	TATA	327	+	Core promoter -30 of TSS
BnCrRLK1L7_4	TATA-box	TATAAAA	331	-	Core promoter -30 of TSS
BnCrRLK1L7_4	TATA-box	taTATAAAtc	332	+	Core promoter -30 of TSS
BnCrRLK1L7_4	TATA-box	TATAA	333	-	Core promoter -30 of TSS
BnCrRLK1L7_4	TATA-box	TATA	334	+	Core promoter -30 of TSS
BnCrRLK1L7_4	TATA-box	TATAA	342	-	Core promoter -30 of TSS
BnCrRLK1L7_4	TATA-box	TATA	343	+	Core promoter -30 of TSS
BnCrRLK1L7_4	TATA-box	ATATAT	354	+	Core promoter -30 of TSS
BnCrRLK1L7_4	TATA-box	TATA	355	+	Core promoter -30 of TSS
BnCrRLK1L7_4	TATA-box	ATATAA	389	+	Core promoter -30 of TSS
BnCrRLK1L7_4	TATA-box	TATA	390	+	Core promoter -30 of TSS
BnCrRLK1L7_4	TATA-box	TATA	423	+	Core promoter -30 of TSS
BnCrRLK1L7_4	TATA-box	ATATAT	427	+	Core promoter -30 of TSS
BnCrRLK1L7_4	TATA-box	TATA	428	+	Core promoter -30 of TSS
BnCrRLK1L7_4	TATA-box	TATACA	443	-	Core promoter -30 of TSS
BnCrRLK1L7_4	TATA-box	TATATA	445	+	Core promoter -30 of TSS
BnCrRLK1L7_4	TATA-box	ATATAT	446	+	Core promoter -30 of TSS
BnCrRLK1L7_4	TATA-box	TATATA	447	+	Core promoter -30 of TSS
BnCrRLK1L7_4	TATA-box	ATATAA	448	+	Core promoter -30 of TSS
BnCrRLK1L7_4	TATA-box	TATA	449	+	Core promoter -30 of TSS
BnCrRLK1L7_4	TATA-box	TATAAAT	456	-	Core promoter -30 of TSS
BnCrRLK1L7_4	TATA-box	TATAAA	457	-	Core promoter -30 of TSS
BnCrRLK1L7_4	TATA-box	TATAA	458	-	Core promoter -30 of TSS
BnCrRLK1L7_4	TATA-box	TATA	459	+	Core promoter -30 of TSS
BnCrRLK1L7_4	TATA-box	TATAAAA	515	-	Core promoter -30 of TSS
BnCrRLK1L7_4	TATA-box	TATAAA	516	-	Core promoter -30 of TSS
BnCrRLK1L7_4	TATA-box	TATAA	517	-	Core promoter -30 of TSS
BnCrRLK1L7_4	TATA-box	TATA	518	+	Core promoter -30 of TSS
BnCrRLK1L7_4	TATA-box	TATAAAT	522	-	Core promoter -30 of TSS
BnCrRLK1L7_4	TATA-box	TATAAA	523	-	Core promoter -30 of TSS
BnCrRLK1L7_4	TATA-box	TATAA	524	-	Core promoter -30 of TSS
BnCrRLK1L7_4	TATA-box	TATA	525	+	Core promoter -30 of TSS
BnCrRLK1L7_4	TATA-box	ccTATAAAaa	599	+	Core promoter -30 of TSS
BnCrRLK1L7_4	TATA-box	TATA	601	+	Core promoter -30 of TSS
BnCrRLK1L7_4	TATA-box	ATATAA	638	+	Core promoter -30 of TSS
BnCrRLK1L7_4	TATA-box	TATA	639	+	Core promoter -30 of TSS
BnCrRLK1L7_4	TATA-box	TATTTAAA	654	-	Core promoter -30 of TSS
BnCrRLK1L7_4	TATA-box	ATATAT	659	+	Core promoter -30 of TSS
BnCrRLK1L7_4	TATA-box	TATA	660	+	Core promoter -30 of TSS
BnCrRLK1L7_4	TATA-box	TACAAAA	678	-	Core promoter -30 of TSS
BnCrRLK1L7_4	TATA-box	taTATAAAtc	703	-	Core promoter -30 of TSS
BnCrRLK1L7_4	TATA-box	TATAAAA	704	-	Core promoter -30 of TSS
BnCrRLK1L7_4	TATA-box	TATAAA	705	-	Core promoter -30 of TSS
BnCrRLK1L7_4	TATA-box	TATATAA	706	-	Core promoter -30 of TSS
BnCrRLK1L7_4	TATA-box	TATATA	707	+	Core promoter -30 of TSS
BnCrRLK1L7_4	TATA-box	ATATAT	708	+	Core promoter -30 of TSS
BnCrRLK1L7_4	TATA-box	TATATA	709	+	Core promoter -30 of TSS
BnCrRLK1L7_4	TATA-box	ATATAT	710	+	Core promoter -30 of TSS
BnCrRLK1L7_4	TATA-box	TATATA	711	+	Core promoter -30 of TSS
BnCrRLK1L7_4	TATA-box	ATATAA	712	+	Core promoter -30 of TSS
BnCrRLK1L7_4	TATA-box	TATA	713	+	Core promoter -30 of TSS
BnCrRLK1L7_4	TATA-box	ATATAT	722	+	Core promoter -30 of TSS
BnCrRLK1L7_4	TATA-box	TATA	723	+	Core promoter -30 of TSS
BnCrRLK1L7_4	TATA-box	TATAAA	736	-	Core promoter -30 of TSS
BnCrRLK1L7_4	TATA-box	TATAA	737	-	Core promoter -30 of TSS
BnCrRLK1L7_4	TATA-box	TATA	738	+	Core promoter -30 of TSS
BnCrRLK1L7_4	TATA-box	ATATAA	769	+	Core promoter -30 of TSS
BnCrRLK1L7_4	TATA-box	TATA	770	+	Core promoter -30 of TSS
BnCrRLK1L7_4	TATA-box	ATATAA	783	+	Core promoter -30 of TSS
BnCrRLK1L7_4	TATA-box	TATA	784	+	Core promoter -30 of TSS
BnCrRLK1L7_4	TATA-box	TATAAAA	795	-	Core promoter -30 of TSS
BnCrRLK1L7_4	TATA-box	TATAAA	796	-	Core promoter -30 of TSS
BnCrRLK1L7_4	TATA-box	TATATAA	797	-	Core promoter -30 of TSS
BnCrRLK1L7_4	TATA-box	TATATA	798	+	Core promoter -30 of TSS
BnCrRLK1L7_4	TATA-box	ATATAT	799	+	Core promoter -30 of TSS
BnCrRLK1L7_4	TATA-box	TATATA	800	+	Core promoter -30 of TSS
BnCrRLK1L7_4	TATA-box	TATA	802	+	Core promoter -30 of TSS
BnCrRLK1L7_4	TATA-box	TACAAAA	804	+	Core promoter -30 of TSS
BnCrRLK1L7_4	TATA-box	TATATA	813	+	Core promoter -30 of TSS
BnCrRLK1L7_4	TATA-box	TATA	815	+	Core promoter -30 of TSS
BnCrRLK1L7_4	TATA-box	TATAA	820	-	Core promoter -30 of TSS
BnCrRLK1L7_4	TATA-box	TATA	821	+	Core promoter -30 of TSS
BnCrRLK1L7_4	TATA-box	TATAA	939	-	Core promoter -30 of TSS
BnCrRLK1L7_4	TATA-box	TATA	940	+	Core promoter -30 of TSS
BnCrRLK1L7_4	TATA-box	TATA	969	+	Core promoter -30 of TSS
BnCrRLK1L7_4	TATA-box	ATTATA	1029	+	Core promoter -30 of TSS
BnCrRLK1L7_4	TATA-box	TATAA	1030	-	Core promoter -30 of TSS
BnCrRLK1L7_4	TATA-box	TATA	1031	-	Core promoter -30 of TSS
BnCrRLK1L7_4	TATA-box	TATA	1136	-	Core promoter -30 of TSS
BnCrRLK1L7_4	TATA-box	ATATAT	1141	-	Core promoter -30 of TSS
BnCrRLK1L7_4	TATA-box	TATA	1142	-	Core promoter -30 of TSS
BnCrRLK1L7_4	TATA-box	TACAAAA	1270	+	Core promoter -30 of TSS
BnCrRLK1L7_4	TATA-box	ccTATAAAaa	1280	+	Core promoter -30 of TSS
BnCrRLK1L7_4	TATA-box	TATATTTATATTT	1354	-	Core promoter -30 of TSS
BnCrRLK1L7_4	TATA-box	ATATAT	1362	-	Core promoter -30 of TSS
BnCrRLK1L7_4	TATA-box	TATA	1363	-	Core promoter -30 of TSS
BnCrRLK1L7_4	TATA-box	ATATAT	1374	-	Core promoter -30 of TSS
BnCrRLK1L7_4	TATA-box	TATA	1375	-	Core promoter -30 of TSS
BnCrRLK1L7_4	TATA-box	TATTTAAA	1407	+	Core promoter -30 of TSS
BnCrRLK1L7_4	TATA-box	TATATTTATATTT	1611	-	Core promoter -30 of TSS
BnCrRLK1L7_4	TATA-box	TATA	1620	-	Core promoter -30 of TSS
BnCrRLK1L7_4	GT1-motif	GGTTAAT	128	-	Light
BnCrRLK1L7_4	GT1-motif	GGTTAA	129	-	Light
BnCrRLK1L7_4	GT1-motif	GGTTAAT	484	+	Light
BnCrRLK1L7_4	WUN-motif	AAATTTCCT	861	-	Wound
BnCrRLK1L8_1	TCA-element	CCATCTTTTT	1826	-	Salicylic acid
BnCrRLK1L8_1	ARE	AAACCA	1722	-	Anaerobic induction
BnCrRLK1L8_1	CAT-box	GCCACT	1991	-	Meristem expression
BnCrRLK1L8_1	CAAT-box	CAAAT	70	+	Promoter and enhancer regions
BnCrRLK1L8_1	CAAT-box	CAAAT	156	+	Promoter and enhancer regions
BnCrRLK1L8_1	CAAT-box	CAAAT	234	-	Promoter and enhancer regions
BnCrRLK1L8_1	CAAT-box	CCAAT	306	-	Promoter and enhancer regions
BnCrRLK1L8_1	CAAT-box	CAAAT	366	+	Promoter and enhancer regions
BnCrRLK1L8_1	CAAT-box	CAAAT	402	+	Promoter and enhancer regions
BnCrRLK1L8_1	CAAT-box	CAAAT	428	-	Promoter and enhancer regions
BnCrRLK1L8_1	CAAT-box	CAAAT	564	+	Promoter and enhancer regions
BnCrRLK1L8_1	CAAT-box	CCAAT	793	+	Promoter and enhancer regions
BnCrRLK1L8_1	CAAT-box	CAAAT	1053	-	Promoter and enhancer regions
BnCrRLK1L8_1	CAAT-box	CCAAT	1060	+	Promoter and enhancer regions
BnCrRLK1L8_1	CAAT-box	CAAAT	1113	-	Promoter and enhancer regions
BnCrRLK1L8_1	CAAT-box	CCAAT	1205	-	Promoter and enhancer regions
BnCrRLK1L8_1	CAAT-box	CAAAT	1212	+	Promoter and enhancer regions
BnCrRLK1L8_1	CAAT-box	CCAAT	1267	-	Promoter and enhancer regions
BnCrRLK1L8_1	CAAT-box	CAAAT	1533	+	Promoter and enhancer regions
BnCrRLK1L8_1	CAAT-box	CCAAT	1808	-	Promoter and enhancer regions
BnCrRLK1L8_1	CAAT-box	CAAAT	1900	-	Promoter and enhancer regions
BnCrRLK1L8_1	TATA-box	TACAAAA	4	-	Core promoter -30 of TSS
BnCrRLK1L8_1	TATA-box	taTATAAAtc	12	-	Core promoter -30 of TSS
BnCrRLK1L8_1	TATA-box	TATAAAT	13	-	Core promoter -30 of TSS
BnCrRLK1L8_1	TATA-box	TATAAA	14	-	Core promoter -30 of TSS
BnCrRLK1L8_1	TATA-box	TATATAA	15	-	Core promoter -30 of TSS
BnCrRLK1L8_1	TATA-box	TATATA	16	+	Core promoter -30 of TSS
BnCrRLK1L8_1	TATA-box	ATATAT	17	+	Core promoter -30 of TSS
BnCrRLK1L8_1	TATA-box	TATATA	18	+	Core promoter -30 of TSS
BnCrRLK1L8_1	TATA-box	ATATAT	19	+	Core promoter -30 of TSS
BnCrRLK1L8_1	TATA-box	TATA	20	+	Core promoter -30 of TSS
BnCrRLK1L8_1	TATA-box	TATAAATA	33	-	Core promoter -30 of TSS
BnCrRLK1L8_1	TATA-box	TATAAAT	34	-	Core promoter -30 of TSS
BnCrRLK1L8_1	TATA-box	TATAAA	35	-	Core promoter -30 of TSS
BnCrRLK1L8_1	TATA-box	TATAA	36	-	Core promoter -30 of TSS
BnCrRLK1L8_1	TATA-box	TATA	37	+	Core promoter -30 of TSS
BnCrRLK1L8_1	TATA-box	ATATAA	73	+	Core promoter -30 of TSS
BnCrRLK1L8_1	TATA-box	TATA	74	+	Core promoter -30 of TSS
BnCrRLK1L8_1	TATA-box	ATATAA	94	+	Core promoter -30 of TSS
BnCrRLK1L8_1	TATA-box	TATA	95	+	Core promoter -30 of TSS
BnCrRLK1L8_1	TATA-box	TATA	160	+	Core promoter -30 of TSS
BnCrRLK1L8_1	TATA-box	ATATAA	446	+	Core promoter -30 of TSS
BnCrRLK1L8_1	TATA-box	TATA	447	+	Core promoter -30 of TSS
BnCrRLK1L8_1	TATA-box	TATA	508	+	Core promoter -30 of TSS
BnCrRLK1L8_1	TATA-box	TATA	957	+	Core promoter -30 of TSS
BnCrRLK1L8_1	TATA-box	TATA	1011	-	Core promoter -30 of TSS
BnCrRLK1L8_1	TATA-box	ATTATA	1040	+	Core promoter -30 of TSS
BnCrRLK1L8_1	TATA-box	TATAA	1041	-	Core promoter -30 of TSS
BnCrRLK1L8_1	TATA-box	TATA	1042	-	Core promoter -30 of TSS
BnCrRLK1L8_1	TATA-box	TATA	1074	-	Core promoter -30 of TSS
BnCrRLK1L8_1	TATA-box	ccTATAAAaa	1090	-	Core promoter -30 of TSS
BnCrRLK1L8_1	TATA-box	TATAAAT	1091	-	Core promoter -30 of TSS
BnCrRLK1L8_1	TATA-box	TATAAA	1092	-	Core promoter -30 of TSS
BnCrRLK1L8_1	TATA-box	TATAA	1093	-	Core promoter -30 of TSS
BnCrRLK1L8_1	TATA-box	TATA	1094	-	Core promoter -30 of TSS
BnCrRLK1L8_1	TATA-box	TATA	1106	-	Core promoter -30 of TSS
BnCrRLK1L8_1	TATA-box	TATA	1135	-	Core promoter -30 of TSS
BnCrRLK1L8_1	TATA-box	TATA	1161	-	Core promoter -30 of TSS
BnCrRLK1L8_1	TATA-box	ATTATA	1190	+	Core promoter -30 of TSS
BnCrRLK1L8_1	TATA-box	TATAA	1191	-	Core promoter -30 of TSS
BnCrRLK1L8_1	TATA-box	TATA	1192	-	Core promoter -30 of TSS
BnCrRLK1L8_1	TATA-box	TATA	1224	-	Core promoter -30 of TSS
BnCrRLK1L8_1	TATA-box	TATA	1254	-	Core promoter -30 of TSS
BnCrRLK1L8_1	TATA-box	TATA	1308	-	Core promoter -30 of TSS
BnCrRLK1L8_1	TATA-box	TATAAAA	1512	-	Core promoter -30 of TSS
BnCrRLK1L8_1	TATA-box	TATAAA	1513	-	Core promoter -30 of TSS
BnCrRLK1L8_1	TATA-box	TATAA	1514	-	Core promoter -30 of TSS
BnCrRLK1L8_1	TATA-box	TATA	1515	-	Core promoter -30 of TSS
BnCrRLK1L8_1	TATA-box	TATA	1817	-	Core promoter -30 of TSS
BnCrRLK1L8_2	TC-rich repeats	ATTCTCTAAC	449	-	Defense and stress
BnCrRLK1L8_2	LTR	CCGAAA	1502	-	Low-temperature
BnCrRLK1L8_2	ARE	AAACCA	427	+	Anaerobic induction
BnCrRLK1L8_2	ARE	AAACCA	1524	-	Anaerobic induction
BnCrRLK1L8_2	G-box	CACGAC	1922	+	Light
BnCrRLK1L8_2	CAT-box	GCCACT	535	-	Meristem expression
BnCrRLK1L8_2	CAT-box	GCCACT	1857	+	Meristem expression
BnCrRLK1L8_2	GCN4_motif	TGAGTCA	25	-	Endosperm expression
BnCrRLK1L8_2	CAAT-box	CCAAT	1	-	Promoter and enhancer regions
BnCrRLK1L8_2	CAAT-box	CCAAT	32	+	Promoter and enhancer regions
BnCrRLK1L8_2	CAAT-box	CAAAT	401	-	Promoter and enhancer regions
BnCrRLK1L8_2	CAAT-box	CAAAT	644	+	Promoter and enhancer regions
BnCrRLK1L8_2	CAAT-box	CCAAT	886	+	Promoter and enhancer regions
BnCrRLK1L8_2	CAAT-box	CAAAT	1336	+	Promoter and enhancer regions
BnCrRLK1L8_2	CAAT-box	CCAAT	1607	-	Promoter and enhancer regions
BnCrRLK1L8_2	CAAT-box	CCCAATTT	1626	-	Promoter and enhancer regions
BnCrRLK1L8_2	CAAT-box	CCAAT	1628	-	Promoter and enhancer regions
BnCrRLK1L8_2	CAAT-box	CAAAT	1697	-	Promoter and enhancer regions
BnCrRLK1L8_2	TATA-box	TACAAAA	375	+	Core promoter -30 of TSS
BnCrRLK1L8_2	TATA-box	TATA	526	+	Core promoter -30 of TSS
BnCrRLK1L8_2	TATA-box	TATACA	627	-	Core promoter -30 of TSS
BnCrRLK1L8_2	TATA-box	TATA	629	+	Core promoter -30 of TSS
BnCrRLK1L8_2	TATA-box	TAAAGATT	974	-	Core promoter -30 of TSS
BnCrRLK1L8_2	TATA-box	TATA	1027	-	Core promoter -30 of TSS
BnCrRLK1L8_2	TATA-box	TATAAAA	1071	-	Core promoter -30 of TSS
BnCrRLK1L8_2	TATA-box	TATAAA	1072	-	Core promoter -30 of TSS
BnCrRLK1L8_2	TATA-box	TATAA	1073	-	Core promoter -30 of TSS
BnCrRLK1L8_2	TATA-box	TATA	1074	-	Core promoter -30 of TSS
BnCrRLK1L8_2	TATA-box	TATAAAA	1106	-	Core promoter -30 of TSS
BnCrRLK1L8_2	TATA-box	TATAAA	1107	-	Core promoter -30 of TSS
BnCrRLK1L8_2	TATA-box	TATAA	1108	-	Core promoter -30 of TSS
BnCrRLK1L8_2	TATA-box	TATA	1109	-	Core promoter -30 of TSS
BnCrRLK1L8_2	TATA-box	TATA	1616	-	Core promoter -30 of TSS
BnCrRLK1L8_2	GT1-motif	GGTTAA	489	+	Light
BnCrRLK1L8_2	TGACG-motif	TGACG	254	+	Methyl jasmonate
BnCrRLK1L8_2	CGTCA-motif	CGTCA	254	-	Methyl jasmonate
BnCrRLK1L9	TATC-box	TATCCCA	455	+	Gibberellin
BnCrRLK1L9	ABRE	AACCCGG	1227	-	Abscisic acid
BnCrRLK1L9	ABRE	ACGTG	1610	-	Abscisic acid
BnCrRLK1L9	ABRE	TACGGTC	1652	+	Abscisic acid
BnCrRLK1L9	ABRE	ACGTG	1850	-	Abscisic acid
BnCrRLK1L9	ABRE	ACGTG	1868	+	Abscisic acid
BnCrRLK1L9	circadian	CAAAGATATC	568	+	Circadian control
BnCrRLK1L9	G-Box	CACGTT	1850	+	Light
BnCrRLK1L9	G-box	CACGTC	1610	+	Light
BnCrRLK1L9	G-box	TACGTG	1867	+	Light
BnCrRLK1L9	CAAT-box	CCAAT	71	+	Promoter and enhancer regions
BnCrRLK1L9	CAAT-box	CAAAT	242	-	Promoter and enhancer regions
BnCrRLK1L9	CAAT-box	CAAAT	292	+	Promoter and enhancer regions
BnCrRLK1L9	CAAT-box	CCAAT	646	+	Promoter and enhancer regions
BnCrRLK1L9	CAAT-box	CAAAT	649	-	Promoter and enhancer regions
BnCrRLK1L9	CAAT-box	CCAAT	692	-	Promoter and enhancer regions
BnCrRLK1L9	CAAT-box	CCAAT	783	+	Promoter and enhancer regions
BnCrRLK1L9	CAAT-box	CCAAT	796	+	Promoter and enhancer regions
BnCrRLK1L9	CAAT-box	CAAAT	948	+	Promoter and enhancer regions
BnCrRLK1L9	CAAT-box	CAAAT	951	-	Promoter and enhancer regions
BnCrRLK1L9	CAAT-box	TGCCAAC	1026	+	Promoter and enhancer regions
BnCrRLK1L9	CAAT-box	CAAAT	1045	-	Promoter and enhancer regions
BnCrRLK1L9	CAAT-box	CAAAT	1245	+	Promoter and enhancer regions
BnCrRLK1L9	CAAT-box	CAAAT	1311	+	Promoter and enhancer regions
BnCrRLK1L9	CAAT-box	CCAAT	1350	-	Promoter and enhancer regions
BnCrRLK1L9	CAAT-box	CAAAT	1444	+	Promoter and enhancer regions
BnCrRLK1L9	CAAT-box	CAAAT	1574	+	Promoter and enhancer regions
BnCrRLK1L9	CAAT-box	CAAAT	1903	+	Promoter and enhancer regions
BnCrRLK1L9	TATA-box	TATA	75	+	Core promoter -30 of TSS
BnCrRLK1L9	TATA-box	ATATAA	138	+	Core promoter -30 of TSS
BnCrRLK1L9	TATA-box	TATA	139	+	Core promoter -30 of TSS
BnCrRLK1L9	TATA-box	TATTTAAA	300	+	Core promoter -30 of TSS
BnCrRLK1L9	TATA-box	ATTATA	314	+	Core promoter -30 of TSS
BnCrRLK1L9	TATA-box	TATAA	315	-	Core promoter -30 of TSS
BnCrRLK1L9	TATA-box	TATA	316	+	Core promoter -30 of TSS
BnCrRLK1L9	TATA-box	ATATAA	332	+	Core promoter -30 of TSS
BnCrRLK1L9	TATA-box	TATA	333	+	Core promoter -30 of TSS
BnCrRLK1L9	TATA-box	ATATAA	364	+	Core promoter -30 of TSS
BnCrRLK1L9	TATA-box	TATA	365	+	Core promoter -30 of TSS
BnCrRLK1L9	TATA-box	ATATAA	389	+	Core promoter -30 of TSS
BnCrRLK1L9	TATA-box	TATA	390	+	Core promoter -30 of TSS
BnCrRLK1L9	TATA-box	ATATAA	397	+	Core promoter -30 of TSS
BnCrRLK1L9	TATA-box	TATA	398	+	Core promoter -30 of TSS
BnCrRLK1L9	TATA-box	TATA	453	+	Core promoter -30 of TSS
BnCrRLK1L9	TATA-box	TATACA	471	-	Core promoter -30 of TSS
BnCrRLK1L9	TATA-box	TATA	473	+	Core promoter -30 of TSS
BnCrRLK1L9	TATA-box	ATATAA	488	+	Core promoter -30 of TSS
BnCrRLK1L9	TATA-box	TATA	489	+	Core promoter -30 of TSS
BnCrRLK1L9	TATA-box	TAAAGATT	757	+	Core promoter -30 of TSS
BnCrRLK1L9	TATA-box	ATATAT	827	+	Core promoter -30 of TSS
BnCrRLK1L9	TATA-box	TATA	828	+	Core promoter -30 of TSS
BnCrRLK1L9	TATA-box	TATATTTATATTT	877	-	Core promoter -30 of TSS
BnCrRLK1L9	TATA-box	ATATAA	879	+	Core promoter -30 of TSS
BnCrRLK1L9	TATA-box	TATA	880	+	Core promoter -30 of TSS
BnCrRLK1L9	TATA-box	TATA	921	+	Core promoter -30 of TSS
BnCrRLK1L9	TATA-box	TATACA	995	-	Core promoter -30 of TSS
BnCrRLK1L9	TATA-box	TATA	997	+	Core promoter -30 of TSS
BnCrRLK1L9	TATA-box	ATATAT	1119	-	Core promoter -30 of TSS
BnCrRLK1L9	TATA-box	TATA	1120	-	Core promoter -30 of TSS
BnCrRLK1L9	TATA-box	TATAA	1854	-	Core promoter -30 of TSS
BnCrRLK1L9	TATA-box	TATA	1855	-	Core promoter -30 of TSS
BnCrRLK1L9	TATA-box	TATTTAAA	1908	-	Core promoter -30 of TSS
BnCrRLK1L9	TGACG-motif	TGACG	1978	-	Methyl jasmonate
BnCrRLK1L9	CGTCA-motif	CGTCA	1978	+	Methyl jasmonate
BnCrRLK1L9	MBS	CAACTG	543	-	MYB-drought
BnCrRLK1L10_1	TGA-element	AACGAC	434	+	Auxin
BnCrRLK1L10_1	TGA-element	AACGAC	764	-	Auxin
BnCrRLK1L10_1	TGA-element	AACGAC	1395	-	Auxin
BnCrRLK1L10_1	TGA-element	AACGAC	1584	-	Auxin
BnCrRLK1L10_1	ABRE	ACGTG	1426	-	Abscisic acid
BnCrRLK1L10_1	ARE	AAACCA	198	+	Anaerobic induction
BnCrRLK1L10_1	ARE	AAACCA	913	-	Anaerobic induction
BnCrRLK1L10_1	ARE	AAACCA	1751	+	Anaerobic induction
BnCrRLK1L10_1	G-Box	CACGTT	1426	+	Light
BnCrRLK1L10_1	CAAT-box	CAAAT	73	+	Promoter and enhancer regions
BnCrRLK1L10_1	CAAT-box	CCAAT	102	+	Promoter and enhancer regions
BnCrRLK1L10_1	CAAT-box	CCAAT	145	-	Promoter and enhancer regions
BnCrRLK1L10_1	CAAT-box	CAAAT	222	-	Promoter and enhancer regions
BnCrRLK1L10_1	CAAT-box	CAAAT	379	+	Promoter and enhancer regions
BnCrRLK1L10_1	CAAT-box	CAAAT	466	+	Promoter and enhancer regions
BnCrRLK1L10_1	CAAT-box	CCAAT	880	+	Promoter and enhancer regions
BnCrRLK1L10_1	CAAT-box	CAAAT	937	+	Promoter and enhancer regions
BnCrRLK1L10_1	CAAT-box	CAAAT	1105	-	Promoter and enhancer regions
BnCrRLK1L10_1	CAAT-box	CAAAT	1226	+	Promoter and enhancer regions
BnCrRLK1L10_1	CAAT-box	CAAAT	1289	-	Promoter and enhancer regions
BnCrRLK1L10_1	CAAT-box	CAAAT	1366	+	Promoter and enhancer regions
BnCrRLK1L10_1	CAAT-box	CCAAT	1482	+	Promoter and enhancer regions
BnCrRLK1L10_1	CAAT-box	CAAAT	1659	-	Promoter and enhancer regions
BnCrRLK1L10_1	CAAT-box	CAAAT	1686	-	Promoter and enhancer regions
BnCrRLK1L10_1	CAAT-box	CAAAT	1931	-	Promoter and enhancer regions
BnCrRLK1L10_1	TATA-box	TATACA	150	-	Core promoter -30 of TSS
BnCrRLK1L10_1	TATA-box	TATA	152	+	Core promoter -30 of TSS
BnCrRLK1L10_1	TATA-box	ATTATA	315	+	Core promoter -30 of TSS
BnCrRLK1L10_1	TATA-box	TATAA	316	-	Core promoter -30 of TSS
BnCrRLK1L10_1	TATA-box	TATA	317	+	Core promoter -30 of TSS
BnCrRLK1L10_1	TATA-box	TATAAA	349	-	Core promoter -30 of TSS
BnCrRLK1L10_1	TATA-box	TATAA	350	-	Core promoter -30 of TSS
BnCrRLK1L10_1	TATA-box	TATA	351	+	Core promoter -30 of TSS
BnCrRLK1L10_1	TATA-box	TATA	401	+	Core promoter -30 of TSS
BnCrRLK1L10_1	TATA-box	ATATAT	425	+	Core promoter -30 of TSS
BnCrRLK1L10_1	TATA-box	TATATA	426	+	Core promoter -30 of TSS
BnCrRLK1L10_1	TATA-box	ATATAT	427	+	Core promoter -30 of TSS
BnCrRLK1L10_1	TATA-box	TATA	428	+	Core promoter -30 of TSS
BnCrRLK1L10_1	TATA-box	ATTATA	505	+	Core promoter -30 of TSS
BnCrRLK1L10_1	TATA-box	TATATAA	506	-	Core promoter -30 of TSS
BnCrRLK1L10_1	TATA-box	TATATA	507	+	Core promoter -30 of TSS
BnCrRLK1L10_1	TATA-box	ATATAT	508	+	Core promoter -30 of TSS
BnCrRLK1L10_1	TATA-box	TATATA	509	+	Core promoter -30 of TSS
BnCrRLK1L10_1	TATA-box	ATATAT	510	+	Core promoter -30 of TSS
BnCrRLK1L10_1	TATA-box	TATATA	511	+	Core promoter -30 of TSS
BnCrRLK1L10_1	TATA-box	ATATAT	512	+	Core promoter -30 of TSS
BnCrRLK1L10_1	TATA-box	TATA	513	+	Core promoter -30 of TSS
BnCrRLK1L10_1	TATA-box	ATATAT	522	+	Core promoter -30 of TSS
BnCrRLK1L10_1	TATA-box	TATA	523	+	Core promoter -30 of TSS
BnCrRLK1L10_1	TATA-box	TATACA	544	-	Core promoter -30 of TSS
BnCrRLK1L10_1	TATA-box	TATA	546	+	Core promoter -30 of TSS
BnCrRLK1L10_1	TATA-box	TATA	561	+	Core promoter -30 of TSS
BnCrRLK1L10_1	TATA-box	ATATAA	689	+	Core promoter -30 of TSS
BnCrRLK1L10_1	TATA-box	TATA	690	+	Core promoter -30 of TSS
BnCrRLK1L10_1	TATA-box	TATAA	704	-	Core promoter -30 of TSS
BnCrRLK1L10_1	TATA-box	TATA	705	+	Core promoter -30 of TSS
BnCrRLK1L10_1	TATA-box	TATACA	770	-	Core promoter -30 of TSS
BnCrRLK1L10_1	TATA-box	TATA	772	+	Core promoter -30 of TSS
BnCrRLK1L10_1	TATA-box	TATAAATA	827	-	Core promoter -30 of TSS
BnCrRLK1L10_1	TATA-box	TATAAAT	828	-	Core promoter -30 of TSS
BnCrRLK1L10_1	TATA-box	TATAAA	829	-	Core promoter -30 of TSS
BnCrRLK1L10_1	TATA-box	TATAA	830	-	Core promoter -30 of TSS
BnCrRLK1L10_1	TATA-box	TATA	831	+	Core promoter -30 of TSS
BnCrRLK1L10_1	TATA-box	ATATAA	964	+	Core promoter -30 of TSS
BnCrRLK1L10_1	TATA-box	TATA	965	+	Core promoter -30 of TSS
BnCrRLK1L10_1	TATA-box	TATAAAT	974	-	Core promoter -30 of TSS
BnCrRLK1L10_1	TATA-box	TATAAA	975	-	Core promoter -30 of TSS
BnCrRLK1L10_1	TATA-box	TATAA	976	-	Core promoter -30 of TSS
BnCrRLK1L10_1	TATA-box	TATA	977	+	Core promoter -30 of TSS
BnCrRLK1L10_1	TATA-box	ATATAA	999	+	Core promoter -30 of TSS
BnCrRLK1L10_1	TATA-box	TATA	1000	-	Core promoter -30 of TSS
BnCrRLK1L10_1	TATA-box	ATATAA	1033	+	Core promoter -30 of TSS
BnCrRLK1L10_1	TATA-box	TATA	1034	-	Core promoter -30 of TSS
BnCrRLK1L10_1	TATA-box	taTATAAAtc	1051	-	Core promoter -30 of TSS
BnCrRLK1L10_1	TATA-box	TATAAAT	1052	-	Core promoter -30 of TSS
BnCrRLK1L10_1	TATA-box	TATAAA	1053	-	Core promoter -30 of TSS
BnCrRLK1L10_1	TATA-box	TATAA	1054	-	Core promoter -30 of TSS
BnCrRLK1L10_1	TATA-box	TATA	1055	-	Core promoter -30 of TSS
BnCrRLK1L10_1	TATA-box	TATA	1080	-	Core promoter -30 of TSS
BnCrRLK1L10_1	TATA-box	TATAAAT	1094	-	Core promoter -30 of TSS
BnCrRLK1L10_1	TATA-box	TATAAA	1095	-	Core promoter -30 of TSS
BnCrRLK1L10_1	TATA-box	TATAA	1096	-	Core promoter -30 of TSS
BnCrRLK1L10_1	TATA-box	TATA	1097	-	Core promoter -30 of TSS
BnCrRLK1L10_1	TATA-box	ATATAT	1101	-	Core promoter -30 of TSS
BnCrRLK1L10_1	TATA-box	TATA	1102	-	Core promoter -30 of TSS
BnCrRLK1L10_1	TATA-box	ATTATA	1119	+	Core promoter -30 of TSS
BnCrRLK1L10_1	TATA-box	TATAA	1120	-	Core promoter -30 of TSS
BnCrRLK1L10_1	TATA-box	TATA	1121	-	Core promoter -30 of TSS
BnCrRLK1L10_1	TATA-box	TATA	1173	-	Core promoter -30 of TSS
BnCrRLK1L10_1	TATA-box	ATTATA	1180	+	Core promoter -30 of TSS
BnCrRLK1L10_1	TATA-box	TATAA	1181	-	Core promoter -30 of TSS
BnCrRLK1L10_1	TATA-box	TATA	1182	-	Core promoter -30 of TSS
BnCrRLK1L10_1	TATA-box	TATAAATA	1248	-	Core promoter -30 of TSS
BnCrRLK1L10_1	TATA-box	TATAAAT	1249	-	Core promoter -30 of TSS
BnCrRLK1L10_1	TATA-box	TATAAA	1250	-	Core promoter -30 of TSS
BnCrRLK1L10_1	TATA-box	TATAA	1251	-	Core promoter -30 of TSS
BnCrRLK1L10_1	TATA-box	TATA	1252	-	Core promoter -30 of TSS
BnCrRLK1L10_1	TATA-box	TATA	1264	-	Core promoter -30 of TSS
BnCrRLK1L10_1	TATA-box	ATATAT	1285	-	Core promoter -30 of TSS
BnCrRLK1L10_1	TATA-box	TATA	1286	-	Core promoter -30 of TSS
BnCrRLK1L10_1	TATA-box	ATTATA	1387	+	Core promoter -30 of TSS
BnCrRLK1L10_1	TATA-box	TATAA	1388	-	Core promoter -30 of TSS
BnCrRLK1L10_1	TATA-box	TATA	1389	-	Core promoter -30 of TSS
BnCrRLK1L10_1	TATA-box	ATTATA	1531	+	Core promoter -30 of TSS
BnCrRLK1L10_1	TATA-box	TATAA	1532	-	Core promoter -30 of TSS
BnCrRLK1L10_1	TATA-box	TATA	1533	-	Core promoter -30 of TSS
BnCrRLK1L10_1	TATA-box	TATA	1600	-	Core promoter -30 of TSS
BnCrRLK1L10_1	TATA-box	TACATAAA	1602	+	Core promoter -30 of TSS
BnCrRLK1L10_1	TATA-box	TACAAAA	1612	+	Core promoter -30 of TSS
BnCrRLK1L10_1	TATA-box	taTATAAAtc	1744	-	Core promoter -30 of TSS
BnCrRLK1L10_1	TATA-box	TATAAAT	1745	-	Core promoter -30 of TSS
BnCrRLK1L10_1	TATA-box	TATAAA	1746	-	Core promoter -30 of TSS
BnCrRLK1L10_1	TATA-box	TATAA	1747	-	Core promoter -30 of TSS
BnCrRLK1L10_1	TATA-box	TATA	1748	-	Core promoter -30 of TSS
BnCrRLK1L10_1	TATA-box	TAAAGATT	1911	+	Core promoter -30 of TSS
BnCrRLK1L10_1	GARE-motif	TCTGTTG	176	-	Gibberellin
BnCrRLK1L10_1	GARE-motif	TCTGTTG	1680	-	Gibberellin
BnCrRLK1L10_1	P-box	CCTTTTG	1504	+	Gibberellin
BnCrRLK1L10_1	MRE	AACCTAA	1416	+	MYB-light
BnCrRLK1L10_2	TGA-element	AACGAC	188	+	Auxin
BnCrRLK1L10_2	TGA-element	AACGAC	507	-	Auxin
BnCrRLK1L10_2	TGA-element	AACGAC	1407	-	Auxin
BnCrRLK1L10_2	TC-rich repeats	GTTTTCTTAC	738	-	Defense and stress
BnCrRLK1L10_2	TCA-element	CCATCTTTTT	479	-	Salicylic acid
[truncated: 1,500 more rows]

## Sheet: Table S8
Table S8. The protein-protein interaction network between BnCrRLK1L proteins and other proteins in B.napus.
#node1	node2	node1_string_id	node2_string_id	neighborhood_on_chromosome	gene_fusion	phylogenetic_cooccurrence	homology	coexpression	experimentally_determined_interaction	database_annotated	automated_textmining	combined_score
BnaA01g05340D	BnaC04g04310D	3708.A0A078HVU1	3708.A0A078G098	0	0	0	0	0	0.044	0.052	0.403	0.411
BnaA01g19380D	BnaC04g48390D	3708.A0A078H5X1	3708.A0A078FPP2	0	0	0	0	0.077	0	0	0.439	0.46
BnaA01g19380D	BnaC05g36680D	3708.A0A078H5X1	3708.A0A078I0P0	0	0	0	0	0	0.864	0	0.255	0.894
BnaA01g19730D	BnaC03g66050D	3708.A0A078H608	3708.A0A078IA85	0	0	0	0	0	0.794	0	0.454	0.882
BnaA01g19730D	BnaA03g52870D	3708.A0A078H608	3708.A0A078I7C4	0	0	0	0	0	0.794	0	0.454	0.882
BnaA01g25310D	BnaA02g31020D	3708.A0A078HHT4	3708.A0A078H5N1	0	0	0	0	0	0.054	0	0.648	0.652
BnaA01g34880D	BnaA02g06680D	3708.A0A078JQX9	3708.A0A078F811	0	0	0.234	0	0.249	0.087	0.069	0.467	0.691
BnaA01g34880D	BnaA05g11500D	3708.A0A078JQX9	3708.A0A078FBQ5	0	0	0.209	0	0.249	0.087	0.069	0.453	0.673
BnaA01g34880D	BnaC05g00330D	3708.A0A078JQX9	3708.A0A078FQL0	0	0	0.207	0	0.249	0.087	0.069	0.439	0.664
BnaA01g34880D	BnaC04g13550D	3708.A0A078JQX9	3708.A0A078GDX2	0	0	0.216	0	0.249	0.087	0.069	0.453	0.676
BnaA01g34880D	BnaA10g12850D	3708.A0A078JQX9	3708.A0A078H1E0	0	0	0.219	0	0.249	0.087	0.069	0.466	0.685
BnaA01g34880D	BnaC09g28350D	3708.A0A078JQX9	3708.A0A078H3C3	0	0	0.231	0	0.249	0.087	0.069	0.164	0.514
BnaA01g34880D	BnaCnng08860D	3708.A0A078JQX9	3708.A0A078HHZ6	0	0	0.214	0	0.249	0.087	0.069	0.439	0.667
BnaA01g34880D	BnaA03g53090D	3708.A0A078JQX9	3708.A0A078HTK6	0	0	0.203	0	0.249	0.087	0.069	0.44	0.663
BnaA01g34880D	BnaA03g52870D	3708.A0A078JQX9	3708.A0A078I7C4	0	0	0	0	0.06	0.553	0.091	0.387	0.734
BnaA01g34880D	BnaC03g66050D	3708.A0A078JQX9	3708.A0A078IA85	0	0	0	0	0.06	0.553	0.091	0.387	0.734
BnaA01g34880D	BnaA03g47540D	3708.A0A078JQX9	3708.A0A078ILH9	0	0	0.202	0	0.249	0.087	0.069	0.368	0.619
BnaA01g34880D	BnaA09g51810D	3708.A0A078JQX9	3708.A0A078IMC5	0	0	0.22	0	0.249	0.087	0.069	0.465	0.685
BnaA01g34880D	BnaA08g31000D	3708.A0A078JQX9	3708.A0A078IMQ8	0	0	0.201	0	0.249	0.087	0.069	0.368	0.618
BnaA01g34880D	BnaC08g47280D	3708.A0A078JQX9	3708.A0A078IYG7	0	0	0	0	0.249	0.087	0.069	0.289	0.485
BnaA01g34880D	BnaC05g51270D	3708.A0A078JQX9	3708.A0A078J300	0	0	0	0	0.06	0	0	0.392	0.404
BnaA01g34880D	BnaCnng75650D	3708.A0A078JQX9	3708.A0A078K287	0	0	0	0	0.249	0.087	0.069	0.289	0.485
BnaA02g06680D	BnaA09g09990D	3708.A0A078F811	3708.A0A078ERL8	0	0	0.225	0	0.249	0.087	0.069	0.467	0.688
BnaA02g06680D	BnaC05g51270D	3708.A0A078F811	3708.A0A078J300	0	0	0	0	0.079	0	0	0.433	0.455
BnaA02g06680D	BnaA08g30070D	3708.A0A078F811	3708.A0A078JKV2	0	0	0	0	0	0.072	0	0.456	0.473
BnaA02g06680D	BnaCnng38580D	3708.A0A078F811	3708.A0A078J9R5	0	0	0	0	0	0.072	0	0.456	0.473
BnaA02g06680D	BnaC04g29700D	3708.A0A078F811	3708.A0A078H753	0	0	0	0	0	0.072	0	0.456	0.473
BnaA02g06680D	BnaA09g10010D	3708.A0A078F811	3708.A0A078IFC4	0	0	0.21	0	0.249	0.087	0.069	0.164	0.501
BnaA02g06680D	BnaAnng15630D	3708.A0A078F811	3708.A0A078J6R4	0	0	0	0	0	0	0	0.516	0.516
BnaA02g06680D	BnaC09g33170D	3708.A0A078F811	3708.A0A078H2M7	0	0	0	0	0.249	0.087	0.069	0.437	0.592
BnaA02g06680D	BnaAnng19920D	3708.A0A078F811	3708.A0A078JH01	0	0	0	0	0.249	0.087	0.069	0.437	0.592
BnaA02g06680D	BnaA07g01010D	3708.A0A078F811	3708.A0A078HDP7	0	0	0	0	0.249	0.087	0.069	0.467	0.614
BnaA02g06680D	BnaC03g13380D	3708.A0A078F811	3708.A0A078FFZ1	0	0	0.214	0	0.249	0.087	0.069	0.437	0.666
BnaA02g06680D	BnaCnng17680D	3708.A0A078F811	3708.A0A078II14	0	0	0	0	0.054	0.538	0	0.331	0.682
BnaA02g06680D	BnaA09g18560D	3708.A0A078F811	3708.A0A078HTA4	0	0	0	0	0.054	0.538	0	0.331	0.682
BnaA02g06680D	BnaC09g20480D	3708.A0A078F811	3708.A0A078GL10	0	0	0	0	0.054	0.538	0	0.331	0.682
BnaA02g06680D	BnaA09g43990D	3708.A0A078F811	3708.A0A078GAC4	0	0	0.225	0	0.249	0.087	0.069	0.467	0.688
BnaA02g06680D	BnaA07g01000D	3708.A0A078F811	3708.A0A078HDJ0	0	0	0.227	0	0.249	0.087	0.069	0.468	0.689
BnaA02g06680D	BnaA08g13460D	3708.A0A078F811	3708.A0A078FIF0	0	0	0.234	0	0.249	0.087	0.069	0.499	0.71
BnaA02g06680D	BnaA03g49520D	3708.A0A078F811	3708.A0A078H052	0	0	0.234	0	0.249	0.087	0.069	0.499	0.71
BnaA02g06680D	BnaC03g77670D	3708.A0A078F811	3708.A0A078J971	0	0	0.235	0	0.249	0.087	0.069	0.499	0.71
BnaA02g06680D	BnaA03g52870D	3708.A0A078F811	3708.A0A078I7C4	0	0	0	0	0.056	0.714	0.114	0.467	0.855
BnaA02g06680D	BnaC03g66050D	3708.A0A078F811	3708.A0A078IA85	0	0	0	0	0.056	0.714	0.114	0.467	0.855
BnaA02g07580D	BnaA03g52870D	3708.A0A078H4C3	3708.A0A078I7C4	0	0	0	0	0	0.548	0	0	0.548
BnaA02g07580D	BnaC03g66050D	3708.A0A078H4C3	3708.A0A078IA85	0	0	0	0	0	0.548	0	0	0.548
BnaA02g16360D	BnaA03g52870D	3708.A0A078IFY3	3708.A0A078I7C4	0	0	0	0	0	0.794	0	0.454	0.882
BnaA02g16360D	BnaC03g66050D	3708.A0A078IFY3	3708.A0A078IA85	0	0	0	0	0	0.794	0	0.454	0.882
BnaA02g31020D	BnaC03g13820D	3708.A0A078H5N1	3708.A0A078FFA1	0	0	0	0	0	0	0	0.438	0.438
BnaA02g31020D	BnaA08g27260D	3708.A0A078H5N1	3708.A0A078FRF5	0	0	0	0	0	0.043	0	0.462	0.463
BnaA02g31020D	BnaC05g01530D	3708.A0A078H5N1	3708.A0A078FUH3	0	0	0	0	0	0.043	0	0.462	0.463
BnaA02g31020D	BnaA03g52870D	3708.A0A078H5N1	3708.A0A078I7C4	0	0	0	0	0	0.066	0.059	0.409	0.435
BnaA02g31020D	BnaC03g66050D	3708.A0A078H5N1	3708.A0A078IA85	0	0	0	0	0	0.066	0.059	0.409	0.435
BnaA02g31020D	BnaA03g11050D	3708.A0A078H5N1	3708.A0A078HGA4	0	0	0	0	0	0	0	0.438	0.438
BnaA02g31020D	BnaC05g36680D	3708.A0A078H5N1	3708.A0A078I0P0	0	0	0	0	0	0.122	0	0.493	0.535
BnaA02g35480D	BnaC07g33210D	3708.A0A078JH13	3708.A0A078F5L4	0	0	0	0	0	0	0	0.498	0.497
BnaA02g35480D	BnaA06g25020D	3708.A0A078JH13	3708.A0A078F6J7	0	0	0	0	0	0	0	0.492	0.491
BnaA02g35480D	BnaC08g45370D	3708.A0A078JH13	3708.A0A078FA77	0	0	0	0	0	0	0	0.508	0.508
BnaA02g35480D	BnaA09g19970D	3708.A0A078JH13	3708.A0A078FUE9	0	0	0	0	0.089	0	0	0.492	0.517
BnaA02g35480D	BnaC04g36850D	3708.A0A078JH13	3708.A0A078G4D1	0	0	0	0	0	0	0	0.469	0.469
BnaA02g35480D	BnaC01g37590D	3708.A0A078JH13	3708.A0A078GFS5	0	0	0	0	0	0	0	0.455	0.455
BnaA02g35480D	BnaC03g64050D	3708.A0A078JH13	3708.A0A078H1V3	0	0	0	0	0	0	0	0.504	0.504
BnaA02g35480D	BnaA08g19280D	3708.A0A078JH13	3708.A0A078HCK1	0	0	0	0	0	0	0	0.47	0.47
BnaA02g35480D	BnaC03g48550D	3708.A0A078JH13	3708.A0A078HFC5	0	0	0	0	0	0	0	0.492	0.491
BnaA02g35480D	BnaA07g01290D	3708.A0A078JH13	3708.A0A078HQT6	0	0	0	0	0	0	0	0.458	0.457
BnaA02g35480D	BnaA04g14060D	3708.A0A078JH13	3708.A0A078HQT7	0	0	0	0	0	0	0	0.469	0.469
BnaA02g35480D	BnaC05g12590D	3708.A0A078JH13	3708.A0A078HQY7	0	0	0	0	0	0	0	0.511	0.511
BnaA02g35480D	BnaA09g28400D	3708.A0A078JH13	3708.A0A078HUE8	0	0	0	0	0	0	0	0.47	0.47
BnaA02g35480D	BnaA04g10560D	3708.A0A078JH13	3708.A0A078HXK7	0	0	0	0	0	0	0	0.493	0.493
BnaA02g35480D	BnaC05g36680D	3708.A0A078JH13	3708.A0A078I0P0	0	0	0	0	0	0	0	0.44	0.44
BnaA02g35480D	BnaC09g22280D	3708.A0A078JH13	3708.A0A078I3V3	0	0	0	0	0.089	0	0	0.492	0.517
BnaA02g35480D	BnaA03g50760D	3708.A0A078JH13	3708.A0A078IJL1	0	0	0	0	0	0	0	0.471	0.471
BnaA02g35480D	BnaC06g27780D	3708.A0A078JH13	3708.A0A078IPB9	0	0	0	0	0	0	0	0.424	0.424
BnaA02g35480D	BnaA08g11710D	3708.A0A078JH13	3708.A0A078IPW5	0	0	0	0	0	0	0	0.471	0.471
BnaA02g35480D	BnaC03g75650D	3708.A0A078JH13	3708.A0A078IRB6	0	0	0	0	0	0	0	0.47	0.47
BnaA02g35480D	BnaCnng28580D	3708.A0A078JH13	3708.A0A078IUX2	0	0	0	0	0	0	0	0.511	0.511
BnaA02g35480D	BnaC08g47130D	3708.A0A078JH13	3708.A0A078IZJ6	0	0	0	0	0	0	0	0.511	0.511
BnaA02g35480D	BnaA03g57580D	3708.A0A078JH13	3708.A0A078JLM9	0	0	0	0	0	0	0	0.471	0.471
BnaA02g35480D	BnaAnng30080D	3708.A0A078JH13	3708.A0A078JP59	0	0	0	0	0	0	0	0.477	0.477
BnaA03g01100D	BnaA03g52870D	3708.A0A078FEA1	3708.A0A078I7C4	0	0	0	0	0	0.548	0	0	0.548
BnaA03g01100D	BnaC03g66050D	3708.A0A078FEA1	3708.A0A078IA85	0	0	0	0	0	0.548	0	0	0.548
BnaA03g11050D	BnaC07g33210D	3708.A0A078HGA4	3708.A0A078F5L4	0	0	0	0	0.091	0	0	0.47	0.497
BnaA03g11050D	BnaC05g23600D	3708.A0A078HGA4	3708.A0A078F992	0	0	0	0	0	0	0	0.487	0.487
BnaA03g11050D	BnaC03g13750D	3708.A0A078HGA4	3708.A0A078FG56	0	0	0.272	0	0	0	0	0.471	0.598
BnaA03g11050D	BnaC08g08290D	3708.A0A078HGA4	3708.A0A078FGN2	0	0	0	0	0	0	0	0.429	0.429
BnaA03g11050D	BnaA08g13170D	3708.A0A078HGA4	3708.A0A078FM63	0	0	0	0	0	0	0	0.466	0.465
BnaA03g11050D	BnaC04g48390D	3708.A0A078HGA4	3708.A0A078FPP2	0	0	0	0	0	0	0	0.506	0.506
BnaA03g11050D	BnaA08g27260D	3708.A0A078HGA4	3708.A0A078FRF5	0	0	0	0	0.077	0	0	0.494	0.512
BnaA03g11050D	BnaA04g12220D	3708.A0A078HGA4	3708.A0A078FSK0	0	0	0	0	0	0	0	0.469	0.469
BnaA03g11050D	BnaC05g01530D	3708.A0A078HGA4	3708.A0A078FUH3	0	0	0	0	0.077	0	0	0.494	0.512
BnaA03g11050D	BnaC09g37350D	3708.A0A078HGA4	3708.A0A078FVU4	0	0	0	0	0	0	0	0.469	0.469
BnaA03g11050D	BnaAnng02440D	3708.A0A078HGA4	3708.A0A078FZZ2	0	0	0	0	0.077	0	0	0.466	0.486
BnaA03g11050D	BnaAnng02640D	3708.A0A078HGA4	3708.A0A078G012	0	0	0	0	0.077	0	0	0.466	0.486
BnaA03g11050D	BnaA09g03850D	3708.A0A078HGA4	3708.A0A078G401	0	0	0	0	0.077	0	0	0.466	0.486
BnaA03g11050D	BnaA08g07510D	3708.A0A078HGA4	3708.A0A078GR57	0	0	0	0	0	0	0	0.429	0.429
BnaA03g11050D	BnaC03g66580D	3708.A0A078HGA4	3708.A0A078GS15	0	0	0	0	0	0	0	0.433	0.433
BnaA03g11050D	BnaA06g19600D	3708.A0A078HGA4	3708.A0A078H270	0	0	0	0	0	0	0	0.466	0.465
BnaA03g11050D	BnaA07g04380D	3708.A0A078HGA4	3708.A0A078H6A2	0	0	0	0	0	0	0	0.466	0.465
BnaA03g11050D	BnaA09g41670D	3708.A0A078HGA4	3708.A0A078H8G5	0	0	0	0	0	0	0	0.466	0.465
BnaA03g11050D	BnaA10g12680D	3708.A0A078HGA4	3708.A0A078II08	0	0	0	0	0	0	0	0.401	0.4
BnaA03g11050D	BnaAnng15630D	3708.A0A078HGA4	3708.A0A078J6R4	0	0	0	0	0	0	0	0.404	0.404
BnaA03g11050D	BnaCnng54760D	3708.A0A078HGA4	3708.A0A078JPT1	0	0	0	0	0	0	0	0.419	0.418
BnaA03g11050D	BnaC03g14610D	3708.A0A078HGA4	3708.A0A078I3X3	0	0	0	0	0	0	0	0.419	0.418
BnaA03g11050D	BnaA03g11880D	3708.A0A078HGA4	3708.A0A078HZS4	0	0	0	0	0	0	0	0.419	0.418
BnaA03g11050D	BnaA10g28720D	3708.A0A078HGA4	3708.A0A078JC52	0	0	0	0	0	0	0	0.419	0.418
BnaA03g11050D	BnaC09g38030D	3708.A0A078HGA4	3708.A0A078J778	0	0	0	0	0	0	0	0.428	0.428
BnaA03g11050D	BnaC09g38040D	3708.A0A078HGA4	3708.A0A078J6S5	0	0	0	0	0	0	0	0.428	0.428
BnaA03g11050D	BnaA08g11770D	3708.A0A078HGA4	3708.A0A078I4U9	0	0	0	0	0	0	0	0.433	0.433
BnaA03g11050D	BnaA03g52520D	3708.A0A078HGA4	3708.A0A078I8E5	0	0	0	0	0	0	0	0.433	0.433
BnaA03g11050D	BnaC07g27500D	3708.A0A078HGA4	3708.A0A078IGY3	0	0	0	0	0	0	0	0.438	0.438
BnaA03g11050D	BnaC07g27490D	3708.A0A078HGA4	3708.A0A078ICP2	0	0	0	0	0	0	0	0.438	0.438
BnaA03g11050D	BnaA09g53400D	3708.A0A078HGA4	3708.A0A078ISQ5	0	0	0.455	0	0	0	0	0	0.455
BnaA03g11050D	BnaAnng24230D	3708.A0A078HGA4	3708.A0A078JLW5	0	0	0	0	0	0	0	0.465	0.465
BnaA03g11050D	BnaCnng46760D	3708.A0A078HGA4	3708.A0A078JF96	0	0	0	0	0	0	0	0.466	0.465
BnaA03g11050D	BnaA08g03220D	3708.A0A078HGA4	3708.A0A078HVH1	0	0	0	0	0	0	0	0.465	0.465
BnaA03g11050D	BnaC05g36680D	3708.A0A078HGA4	3708.A0A078I0P0	0	0	0	0	0.063	0	0	0.524	0.534
BnaA03g11050D	BnaA10g12690D	3708.A0A078HGA4	3708.A0A078IKJ0	0	0	0.363	0	0	0	0	0.401	0.602
BnaA03g11430D	BnaA09g13910D	3708.A0A078HIT8	3708.A0A078FL27	0	0	0	0	0.061	0.388	0	0.298	0.561
BnaA03g11430D	BnaA09g20030D	3708.A0A078HIT8	3708.A0A078FQ93	0	0	0	0	0.061	0.388	0	0.298	0.561
BnaA03g11430D	BnaA04g11850D	3708.A0A078HIT8	3708.A0A078FS19	0	0	0	0	0.061	0.388	0	0.298	0.561
BnaA03g11430D	BnaC09g20480D	3708.A0A078HIT8	3708.A0A078GL10	0	0	0	0	0	0.058	0	0.394	0.404
BnaA03g11430D	BnaCnng17680D	3708.A0A078HIT8	3708.A0A078II14	0	0	0	0	0	0.058	0	0.394	0.404
BnaA03g11430D	BnaA09g18560D	3708.A0A078HIT8	3708.A0A078HTA4	0	0	0	0	0	0.058	0	0.394	0.404
BnaA03g11430D	BnaCnng11830D	3708.A0A078HIT8	3708.A0A078I435	0	0	0	0	0.061	0.388	0	0.298	0.561
BnaA03g11430D	BnaC09g22360D	3708.A0A078HIT8	3708.A0A078I5J5	0	0	0	0	0.061	0.388	0	0.298	0.561
BnaA03g11430D	BnaAnng29360D	3708.A0A078HIT8	3708.A0A078JNJ2	0	0	0	0	0.061	0.388	0	0.298	0.561
BnaA03g11430D	BnaA03g52870D	3708.A0A078HIT8	3708.A0A078I7C4	0	0	0	0	0	0.525	0	0.365	0.685
BnaA03g11430D	BnaC03g66050D	3708.A0A078HIT8	3708.A0A078IA85	0	0	0	0	0	0.525	0	0.365	0.685
BnaA03g11880D	BnaC07g33210D	3708.A0A078HZS4	3708.A0A078F5L4	0	0	0	0	0.08	0.087	0	0.418	0.468
BnaA03g11880D	BnaC03g13820D	3708.A0A078HZS4	3708.A0A078FFA1	0	0	0	0	0	0	0	0.419	0.418
BnaA03g11880D	BnaC04g48390D	3708.A0A078HZS4	3708.A0A078FPP2	0	0	0	0	0.077	0	0	0.466	0.486
BnaA03g11880D	BnaA08g27260D	3708.A0A078HZS4	3708.A0A078FRF5	0	0	0	0	0	0	0	0.466	0.465
BnaA03g11880D	BnaC05g01530D	3708.A0A078HZS4	3708.A0A078FUH3	0	0	0	0	0	0	0	0.466	0.465
BnaA03g11880D	BnaC05g02220D	3708.A0A078HZS4	3708.A0A078FYH2	0	0	0	0	0	0.062	0.078	0.39	0.426
BnaA03g11880D	BnaA03g58930D	3708.A0A078HZS4	3708.A0A078IRI0	0	0	0	0	0	0.062	0.078	0.39	0.426
BnaA03g11880D	BnaAnng20980D	3708.A0A078HZS4	3708.A0A078JGZ0	0	0	0	0	0	0	0	0.466	0.465
BnaA03g11880D	BnaAnng08310D	3708.A0A078HZS4	3708.A0A078ICW6	0	0	0	0	0	0	0	0.467	0.467
BnaA03g11880D	BnaC05g36680D	3708.A0A078HZS4	3708.A0A078I0P0	0	0	0	0	0.059	0.087	0	0.494	0.527
BnaA03g18570D	BnaC03g66050D	3708.A0A078F3Q7	3708.A0A078IA85	0	0	0	0	0	0.066	0.059	0.436	0.461
BnaA03g18570D	BnaA03g52870D	3708.A0A078F3Q7	3708.A0A078I7C4	0	0	0	0	0	0.066	0.059	0.436	0.461
BnaA03g19420D	BnaA03g52870D	3708.A0A078HF41	3708.A0A078I7C4	0	0	0	0	0	0.548	0	0	0.548
BnaA03g19420D	BnaC03g66050D	3708.A0A078HF41	3708.A0A078IA85	0	0	0	0	0	0.548	0	0	0.548
BnaA03g47540D	BnaA09g09990D	3708.A0A078ILH9	3708.A0A078ERL8	0	0	0	0	0.249	0.087	0.069	0.289	0.485
BnaA03g47540D	BnaC03g13380D	3708.A0A078ILH9	3708.A0A078FFZ1	0	0	0	0	0.249	0.087	0.069	0.248	0.455
BnaA03g47540D	BnaA08g13460D	3708.A0A078ILH9	3708.A0A078FIF0	0	0	0.208	0	0.249	0.087	0.069	0.457	0.675
BnaA03g47540D	BnaA09g43990D	3708.A0A078ILH9	3708.A0A078GAC4	0	0	0	0	0.249	0.087	0.069	0.289	0.485
BnaA03g47540D	BnaC09g20480D	3708.A0A078ILH9	3708.A0A078GL10	0	0	0	0	0.054	0.538	0	0.331	0.682
BnaA03g47540D	BnaA03g49520D	3708.A0A078ILH9	3708.A0A078H052	0	0	0.209	0	0.249	0.087	0.069	0.457	0.675
BnaA03g47540D	BnaC09g33170D	3708.A0A078ILH9	3708.A0A078H2M7	0	0	0	0	0.249	0.087	0.069	0.248	0.455
BnaA03g47540D	BnaA07g01000D	3708.A0A078ILH9	3708.A0A078HDJ0	0	0	0	0	0.249	0.087	0.069	0.319	0.507
BnaA03g47540D	BnaA07g01010D	3708.A0A078ILH9	3708.A0A078HDP7	0	0	0	0	0.249	0.087	0.069	0.289	0.485
BnaA03g47540D	BnaA09g18560D	3708.A0A078ILH9	3708.A0A078HTA4	0	0	0	0	0.054	0.538	0	0.331	0.682
BnaA03g47540D	BnaA03g52870D	3708.A0A078ILH9	3708.A0A078I7C4	0	0	0	0	0.056	0.714	0.114	0.395	0.835
BnaA03g47540D	BnaC03g66050D	3708.A0A078ILH9	3708.A0A078IA85	0	0	0	0	0.056	0.714	0.114	0.395	0.835
BnaA03g47540D	BnaCnng17680D	3708.A0A078ILH9	3708.A0A078II14	0	0	0	0	0.054	0.538	0	0.331	0.682
BnaA03g47540D	BnaC05g51270D	3708.A0A078ILH9	3708.A0A078J300	0	0	0	0	0.079	0	0	0.433	0.455
BnaA03g47540D	BnaAnng19920D	3708.A0A078ILH9	3708.A0A078JH01	0	0	0	0	0.249	0.087	0.069	0.248	0.455
BnaA03g47540D	BnaAnng15630D	3708.A0A078ILH9	3708.A0A078J6R4	0	0	0	0	0	0	0	0.466	0.465
BnaA03g47540D	BnaC03g77670D	3708.A0A078ILH9	3708.A0A078J971	0	0	0.21	0	0.249	0.087	0.069	0.457	0.676
BnaA03g49160D	BnaC07g33210D	3708.A0A078GTQ9	3708.A0A078F5L4	0	0	0	0	0	0.784	0	0.36	0.855
BnaA03g49160D	BnaC03g13750D	3708.A0A078GTQ9	3708.A0A078FG56	0	0	0.357	0	0	0.068	0	0.441	0.635
BnaA03g49160D	BnaA04g12220D	3708.A0A078GTQ9	3708.A0A078FSK0	0	0	0	0	0	0.068	0	0.468	0.482
BnaA03g49160D	BnaA10g12680D	3708.A0A078GTQ9	3708.A0A078II08	0	0	0	0	0	0.068	0	0.393	0.41
BnaA03g49160D	BnaC07g27490D	3708.A0A078GTQ9	3708.A0A078ICP2	0	0	0.256	0	0	0.084	0	0.361	0.526
BnaA03g49160D	BnaA10g12690D	3708.A0A078GTQ9	3708.A0A078IKJ0	0	0	0.357	0	0	0.068	0	0.393	0.604
BnaA03g49160D	BnaC05g36680D	3708.A0A078GTQ9	3708.A0A078I0P0	0	0	0	0	0	0.784	0	0.409	0.866
BnaA03g49520D	BnaA05g11500D	3708.A0A078H052	3708.A0A078FBQ5	0	0	0.207	0	0.249	0.087	0.069	0.471	0.683
BnaA03g49520D	BnaC05g00330D	3708.A0A078H052	3708.A0A078FQL0	0	0	0.211	0	0.249	0.087	0.069	0.471	0.684
BnaA03g49520D	BnaC04g13550D	3708.A0A078H052	3708.A0A078GDX2	0	0	0.213	0	0.249	0.087	0.069	0.471	0.685
BnaA03g49520D	BnaC05g51270D	3708.A0A078H052	3708.A0A078J300	0	0	0	0	0.06	0	0	0.392	0.404
BnaA03g49520D	BnaC09g28350D	3708.A0A078H052	3708.A0A078H3C3	0	0	0.226	0	0.249	0.087	0.069	0.164	0.511
BnaA03g49520D	BnaC08g47280D	3708.A0A078H052	3708.A0A078IYG7	0	0	0	0	0.249	0.087	0.069	0.457	0.606
BnaA03g49520D	BnaA03g53090D	3708.A0A078H052	3708.A0A078HTK6	0	0	0	0	0.249	0.087	0.069	0.499	0.637
BnaA03g49520D	BnaA08g31000D	3708.A0A078H052	3708.A0A078IMQ8	0	0	0.206	0	0.249	0.087	0.069	0.457	0.674
BnaA03g49520D	BnaCnng75650D	3708.A0A078H052	3708.A0A078K287	0	0	0.217	0	0.249	0.087	0.069	0.457	0.679
BnaA03g49520D	BnaCnng08860D	3708.A0A078H052	3708.A0A078HHZ6	0	0	0.213	0	0.249	0.087	0.069	0.499	0.702
BnaA03g49520D	BnaA10g12850D	3708.A0A078H052	3708.A0A078H1E0	0	0	0.217	0	0.249	0.087	0.069	0.499	0.703
BnaA03g49520D	BnaA09g51810D	3708.A0A078H052	3708.A0A078IMC5	0	0	0.222	0	0.249	0.087	0.069	0.499	0.705
BnaA03g49520D	BnaC03g66050D	3708.A0A078H052	3708.A0A078IA85	0	0	0	0	0.06	0.553	0.091	0.387	0.734
BnaA03g49520D	BnaA03g52870D	3708.A0A078H052	3708.A0A078I7C4	0	0	0	0	0.06	0.553	0.091	0.387	0.734
BnaA03g50760D	BnaC07g33210D	3708.A0A078IJL1	3708.A0A078F5L4	0	0	0	0	0	0	0	0.486	0.485
BnaA03g50760D	BnaA06g25020D	3708.A0A078IJL1	3708.A0A078F6J7	0	0	0	0	0	0	0	0.466	0.465
BnaA03g50760D	BnaC08g45370D	3708.A0A078IJL1	3708.A0A078FA77	0	0	0	0	0	0	0	0.493	0.493
BnaA03g50760D	BnaA09g19970D	3708.A0A078IJL1	3708.A0A078FUE9	0	0	0	0	0	0	0	0.466	0.465
BnaA03g50760D	BnaC04g36850D	3708.A0A078IJL1	3708.A0A078G4D1	0	0	0	0	0	0	0	0.457	0.457
BnaA03g50760D	BnaC01g37590D	3708.A0A078IJL1	3708.A0A078GFS5	0	0	0	0	0	0	0	0.455	0.455
BnaA03g50760D	BnaC03g64050D	3708.A0A078IJL1	3708.A0A078H1V3	0	0	0	0	0	0	0	0.493	0.493
BnaA03g50760D	BnaA08g19280D	3708.A0A078IJL1	3708.A0A078HCK1	0	0	0	0	0	0	0	0.436	0.436
BnaA03g50760D	BnaC03g48550D	3708.A0A078IJL1	3708.A0A078HFC5	0	0	0	0	0	0	0	0.466	0.465
BnaA03g50760D	BnaA07g01290D	3708.A0A078IJL1	3708.A0A078HQT6	0	0	0	0	0	0	0	0.401	0.4
BnaA03g50760D	BnaA04g14060D	3708.A0A078IJL1	3708.A0A078HQT7	0	0	0	0	0	0	0	0.457	0.457
BnaA03g50760D	BnaC05g12590D	3708.A0A078IJL1	3708.A0A078HQY7	0	0	0	0	0	0	0	0.493	0.493
BnaA03g50760D	BnaA09g28400D	3708.A0A078IJL1	3708.A0A078HUE8	0	0	0	0	0	0	0	0.436	0.436
BnaA03g50760D	BnaA04g10560D	3708.A0A078IJL1	3708.A0A078HXK7	0	0	0	0	0	0	0	0.471	0.471
BnaA03g50760D	BnaC09g22280D	3708.A0A078IJL1	3708.A0A078I3V3	0	0	0	0	0	0	0	0.466	0.465
BnaA03g50760D	BnaC03g75650D	3708.A0A078IJL1	3708.A0A078IRB6	0	0	0	0	0	0	0	0.436	0.436
BnaA03g50760D	BnaA03g57580D	3708.A0A078IJL1	3708.A0A078JLM9	0	0	0	0	0	0	0	0.466	0.465
BnaA03g50760D	BnaAnng30080D	3708.A0A078IJL1	3708.A0A078JP59	0	0	0	0	0	0	0	0.471	0.471
BnaA03g50760D	BnaC08g47130D	3708.A0A078IJL1	3708.A0A078IZJ6	0	0	0	0	0	0	0	0.493	0.493
BnaA03g50760D	BnaCnng28580D	3708.A0A078IJL1	3708.A0A078IUX2	0	0	0	0	0	0	0	0.493	0.493
BnaA03g52520D	BnaC03g13820D	3708.A0A078I8E5	3708.A0A078FFA1	0	0	0	0	0	0	0	0.433	0.433
BnaA03g52520D	BnaA08g13170D	3708.A0A078I8E5	3708.A0A078FM63	0	0	0	0	0	0.054	0	0.398	0.406
BnaA03g52520D	BnaA08g27260D	3708.A0A078I8E5	3708.A0A078FRF5	0	0	0	0	0	0	0	0.433	0.433
BnaA03g52520D	BnaC05g01530D	3708.A0A078I8E5	3708.A0A078FUH3	0	0	0	0	0	0	0	0.433	0.433
BnaA03g52520D	BnaC09g37350D	3708.A0A078I8E5	3708.A0A078FVU4	0	0	0.127	0.666	0	0.772	0.066	0.514	0.897
BnaA03g52520D	BnaA09g41670D	3708.A0A078I8E5	3708.A0A078H8G5	0	0	0	0	0	0.054	0	0.398	0.406
BnaA03g52520D	BnaA05g19600D	3708.A0A078I8E5	3708.A0A078HL76	0	0	0.114	0.671	0.095	0	0	0.419	0.493
BnaA03g52520D	BnaA08g03220D	3708.A0A078I8E5	3708.A0A078HVH1	0	0	0.163	0.73	0	0.078	0	0.417	0.51
BnaA03g52520D	BnaC05g36680D	3708.A0A078I8E5	3708.A0A078I0P0	0	0	0	0	0	0.071	0	0.47	0.486
BnaA03g52520D	BnaC05g30720D	3708.A0A078I8E5	3708.A0A078I372	0	0	0.114	0.669	0.095	0	0	0.419	0.493
BnaA03g52520D	BnaA08g11770D	3708.A0A078I8E5	3708.A0A078I4U9	0	0	0.048	0.986	0	0	0.9	0	0.9
BnaA03g52520D	BnaAnng24230D	3708.A0A078I8E5	3708.A0A078JLW5	0	0	0	0	0	0.078	0	0.417	0.439
BnaA03g52870D	BnaA09g09990D	3708.A0A078I7C4	3708.A0A078ERL8	0	0	0	0	0.06	0.553	0.091	0.387	0.734
BnaA03g52870D	BnaA05g28350D	3708.A0A078I7C4	3708.A0A078F6C7	0	0	0	0	0	0.08	0	0.41	0.433
BnaA03g52870D	BnaA05g28400D	3708.A0A078I7C4	3708.A0A078F6D0	0	0	0	0	0	0.794	0	0.454	0.882
BnaA03g52870D	BnaC03g35900D	3708.A0A078I7C4	3708.A0A078F854	0	0	0	0	0	0	0	0.468	0.468
BnaA03g52870D	BnaC03g63320D	3708.A0A078I7C4	3708.A0A078F870	0	0	0	0	0	0.548	0	0	0.548
BnaA03g52870D	BnaC05g23600D	3708.A0A078I7C4	3708.A0A078F992	0	0	0	0	0	0.066	0.059	0.493	0.515
BnaA03g52870D	BnaCnng03320D	3708.A0A078I7C4	3708.A0A078FAI8	0	0	0	0	0	0	0	0.448	0.448
BnaA03g52870D	BnaA05g11500D	3708.A0A078I7C4	3708.A0A078FBQ5	0	0	0	0	0.056	0.714	0.114	0.466	0.855
BnaA03g52870D	BnaC03g13380D	3708.A0A078I7C4	3708.A0A078FFZ1	0	0	0	0	0.06	0.553	0.091	0.387	0.734
BnaA03g52870D	BnaC03g13750D	3708.A0A078I7C4	3708.A0A078FG56	0	0	0	0	0	0.066	0.059	0.477	0.5
BnaA03g52870D	BnaC03g14250D	3708.A0A078I7C4	3708.A0A078FGA4	0	0	0	0	0	0.525	0	0.365	0.685
BnaA03g52870D	BnaA08g13460D	3708.A0A078I7C4	3708.A0A078FIF0	0	0	0	0	0.06	0.553	0.091	0.387	0.734
BnaA03g52870D	BnaA09g13910D	3708.A0A078I7C4	3708.A0A078FL27	0	0	0	0	0.057	0.863	0	0.391	0.914
BnaA03g52870D	BnaC06g13940D	3708.A0A078I7C4	3708.A0A078FM20	0	0	0	0	0.06	0.553	0.091	0.387	0.734
BnaA03g52870D	BnaC02g02860D	3708.A0A078I7C4	3708.A0A078FMS3	0	0	0	0	0	0.548	0	0	0.548
BnaA03g52870D	BnaC04g47590D	3708.A0A078I7C4	3708.A0A078FPH1	0	0	0	0	0	0.548	0	0	0.548
BnaA03g52870D	BnaC05g00650D	3708.A0A078I7C4	3708.A0A078FPY6	0	0	0	0	0	0	0	0.429	0.429
BnaA03g52870D	BnaA09g20030D	3708.A0A078I7C4	3708.A0A078FQ93	0	0	0	0	0.057	0.863	0	0.391	0.914
BnaA03g52870D	BnaC05g00330D	3708.A0A078I7C4	3708.A0A078FQL0	0	0	0	0	0.056	0.714	0.114	0.436	0.847
BnaA03g52870D	BnaA04g11850D	3708.A0A078I7C4	3708.A0A078FS19	0	0	0	0	0.057	0.863	0	0.391	0.914
BnaA03g52870D	BnaA04g12220D	3708.A0A078I7C4	3708.A0A078FSK0	0	0	0	0	0	0.066	0.059	0.471	0.494
BnaA03g52870D	BnaC09g21090D	3708.A0A078I7C4	3708.A0A078FYL1	0	0	0	0	0	0.548	0	0	0.548
BnaA03g52870D	BnaA09g02360D	3708.A0A078I7C4	3708.A0A078G0G2	0	0	0	0	0	0.548	0	0	0.548
BnaA03g52870D	BnaC04g04890D	3708.A0A078I7C4	3708.A0A078G0N3	0	0	0	0	0	0.548	0	0	0.548
BnaA03g52870D	BnaA09g03040D	3708.A0A078I7C4	3708.A0A078G4Q6	0	0	0	0	0	0.525	0	0.365	0.685
BnaA03g52870D	BnaC03g23300D	3708.A0A078I7C4	3708.A0A078G7U8	0	0	0	0	0	0.548	0	0	0.548
BnaA03g52870D	BnaA09g43990D	3708.A0A078I7C4	3708.A0A078GAC4	0	0	0	0	0.06	0.553	0.091	0.387	0.734
BnaA03g52870D	BnaC03g23290D	3708.A0A078I7C4	3708.A0A078GB00	0	0	0	0	0	0.548	0	0	0.548
BnaA03g52870D	BnaC04g01820D	3708.A0A078I7C4	3708.A0A078GBM1	0	0	0	0	0	0.548	0	0	0.548
BnaA03g52870D	BnaC04g13550D	3708.A0A078I7C4	3708.A0A078GDX2	0	0	0	0	0.056	0.714	0.114	0.466	0.855
BnaA03g52870D	BnaC03g22060D	3708.A0A078I7C4	3708.A0A078GHW2	0	0	0	0	0	0.066	0.059	0.436	0.461
BnaA03g52870D	BnaC09g20480D	3708.A0A078I7C4	3708.A0A078GL10	0	0	0	0	0.289	0.545	0	0.484	0.818
BnaA03g52870D	BnaC09g42370D	3708.A0A078I7C4	3708.A0A078GM77	0	0	0	0	0	0.794	0	0.454	0.882
BnaA03g52870D	BnaA06g13550D	3708.A0A078I7C4	3708.A0A078GNA0	0	0	0	0	0	0.066	0.059	0.469	0.492
BnaA03g52870D	BnaC03g64940D	3708.A0A078I7C4	3708.A0A078GQI1	0	0	0	0	0	0.548	0	0	0.548
BnaA03g52870D	BnaC04g24540D	3708.A0A078I7C4	3708.A0A078GWW0	0	0	0	0	0	0.548	0	0	0.548
BnaA03g52870D	BnaC04g31920D	3708.A0A078I7C4	3708.A0A078GXQ0	0	0	0	0	0	0.545	0	0	0.545
BnaA03g52870D	BnaA10g12850D	3708.A0A078I7C4	3708.A0A078H1E0	0	0	0	0	0.056	0.714	0.114	0.469	0.855
BnaA03g52870D	BnaC09g33170D	3708.A0A078I7C4	3708.A0A078H2M7	0	0	0	0	0.06	0.553	0.091	0.387	0.734
BnaA03g52870D	BnaC09g28350D	3708.A0A078I7C4	3708.A0A078H3C3	0	0	0	0	0.056	0.714	0.114	0.395	0.835
BnaA03g52870D	BnaC03g15490D	3708.A0A078I7C4	3708.A0A078H455	0	0	0	0	0.056	0.714	0.114	0.395	0.835
BnaA03g52870D	BnaA10g10550D	3708.A0A078I7C4	3708.A0A078H5Q2	0	0	0	0	0	0.548	0	0	0.548
BnaA03g52870D	BnaC04g29700D	3708.A0A078I7C4	3708.A0A078H753	0	0	0	0	0	0.525	0	0.365	0.685
BnaA03g52870D	BnaA07g01000D	3708.A0A078I7C4	3708.A0A078HDJ0	0	0	0	0	0.06	0.553	0.091	0.387	0.734
BnaA03g52870D	BnaA07g01010D	3708.A0A078I7C4	3708.A0A078HDP7	0	0	0	0	0.06	0.553	0.091	0.387	0.734
BnaA03g52870D	BnaC06g12670D	3708.A0A078I7C4	3708.A0A078HGY1	0	0	0	0	0	0.066	0.059	0.379	0.406
BnaA03g52870D	BnaCnng08860D	3708.A0A078I7C4	3708.A0A078HHZ6	0	0	0	0	0.056	0.714	0.114	0.469	0.855
BnaA03g52870D	BnaCnng08650D	3708.A0A078I7C4	3708.A0A078HKZ3	0	0	0	0	0	0	0	0.429	0.429
BnaA03g52870D	BnaC04g31230D	3708.A0A078I7C4	3708.A0A078HLZ7	0	0	0	0	0	0.066	0.059	0.379	0.406
BnaA03g52870D	BnaA04g14170D	3708.A0A078I7C4	3708.A0A078HMF3	0	0	0	0	0	0.794	0	0.454	0.882
BnaA03g52870D	BnaA09g10420D	3708.A0A078I7C4	3708.A0A078HMN2	0	0	0	0	0	0.525	0	0.365	0.685
BnaA03g52870D	BnaC08g19920D	3708.A0A078I7C4	3708.A0A078HPU1	0	0	0	0	0	0.066	0.059	0.436	0.461
BnaA03g52870D	BnaA09g18560D	3708.A0A078I7C4	3708.A0A078HTA4	0	0	0	0	0.289	0.545	0	0.484	0.818
BnaA03g52870D	BnaA03g53090D	3708.A0A078I7C4	3708.A0A078HTK6	0	0	0	0	0.056	0.714	0.114	0.471	0.856
BnaA03g52870D	BnaC02g12130D	3708.A0A078I7C4	3708.A0A078HVE3	0	0	0	0	0.06	0.553	0.091	0.387	0.734
BnaA03g52870D	BnaCnng11830D	3708.A0A078I7C4	3708.A0A078I435	0	0	0	0	0.057	0.863	0	0.391	0.914
BnaA03g52870D	BnaC09g22360D	3708.A0A078I7C4	3708.A0A078I5J5	0	0	0	0	0.057	0.863	0	0.391	0.914
BnaA03g52870D	BnaC07g27490D	3708.A0A078I7C4	3708.A0A078ICP2	0	0	0	0	0	0.066	0.059	0.409	0.435
BnaA03g52870D	BnaC07g27500D	3708.A0A078I7C4	3708.A0A078IGY3	0	0	0	0	0	0.066	0.059	0.409	0.435
BnaA03g52870D	BnaA10g12690D	3708.A0A078I7C4	3708.A0A078IKJ0	0	0	0	0	0	0.066	0.059	0.458	0.482
BnaA03g52870D	BnaA10g12680D	3708.A0A078I7C4	3708.A0A078II08	0	0	0	0	0	0.066	0.059	0.458	0.482
BnaA03g52870D	BnaA04g27830D	3708.A0A078I7C4	3708.A0A078JMQ3	0	0	0	0	0	0.545	0	0	0.545
BnaA03g52870D	BnaCnng67260D	3708.A0A078I7C4	3708.A0A078JXK1	0	0	0	0	0	0.548	0	0	0.548
BnaA03g52870D	BnaA03g55390D	3708.A0A078I7C4	3708.A0A078IVY3	0	0	0	0	0	0.548	0	0	0.548
BnaA03g52870D	BnaCnng56140D	3708.A0A078I7C4	3708.A0A078JQQ5	0	0	0	0	0	0.548	0	0	0.548
BnaA03g52870D	BnaCnng35030D	3708.A0A078I7C4	3708.A0A078J7T7	0	0	0	0	0	0.548	0	0	0.548
BnaA03g52870D	BnaA10g30280D	3708.A0A078I7C4	3708.A0A078JM04	0	0	0	0	0	0.548	0	0	0.548
BnaA03g52870D	BnaAnng33180D	3708.A0A078I7C4	3708.A0A078JXF5	0	0	0	0	0	0.548	0	0	0.548
BnaA03g52870D	BnaCnng46250D	3708.A0A078I7C4	3708.A0A078JIP3	0	0	0	0	0	0.548	0	0	0.548
BnaA03g52870D	BnaA09g12210D	3708.A0A078I7C4	3708.A0A078ICI8	0	0	0	0	0	0.548	0	0	0.548
BnaA03g52870D	BnaA10g29790D	3708.A0A078I7C4	3708.A0A078JUY2	0	0	0	0	0	0.548	0	0	0.548
BnaA03g52870D	BnaCnng39030D	3708.A0A078I7C4	3708.A0A078JCL9	0	0	0	0	0	0.548	0	0	0.548
BnaA03g52870D	BnaCnng67840D	3708.A0A078I7C4	3708.A0A078JY03	0	0	0	0	0	0.548	0	0	0.548
BnaA03g52870D	BnaC05g51270D	3708.A0A078I7C4	3708.A0A078J300	0	0	0	0	0.255	0.154	0	0.433	0.611
BnaA03g52870D	BnaA08g30070D	3708.A0A078I7C4	3708.A0A078JKV2	0	0	0	0	0	0.525	0	0.365	0.685
BnaA03g52870D	BnaCnng38580D	3708.A0A078I7C4	3708.A0A078J9R5	0	0	0	0	0	0.525	0	0.365	0.685
BnaA03g52870D	BnaC03g77670D	3708.A0A078I7C4	3708.A0A078J971	0	0	0	0	0.06	0.553	0.091	0.387	0.734
BnaA03g52870D	BnaAnng19920D	3708.A0A078I7C4	3708.A0A078JH01	0	0	0	0	0.06	0.553	0.091	0.387	0.734
BnaA03g52870D	BnaA09g10010D	3708.A0A078I7C4	3708.A0A078IFC4	0	0	0	0	0.06	0.553	0.091	0.387	0.734
BnaA03g52870D	BnaCnng17680D	3708.A0A078I7C4	3708.A0A078II14	0	0	0	0	0.289	0.545	0	0.484	0.818
BnaA03g52870D	BnaCnng75650D	3708.A0A078I7C4	3708.A0A078K287	0	0	0	0	0.056	0.714	0.114	0.395	0.835
BnaA03g52870D	BnaC08g47280D	3708.A0A078I7C4	3708.A0A078IYG7	0	0	0	0	0.056	0.714	0.114	0.395	0.835
BnaA03g52870D	BnaA08g31000D	3708.A0A078I7C4	3708.A0A078IMQ8	0	0	0	0	0.056	0.714	0.114	0.395	0.835
BnaA03g52870D	BnaA09g51810D	3708.A0A078I7C4	3708.A0A078IMC5	0	0	0	0	0.056	0.714	0.114	0.471	0.856
BnaA03g52870D	BnaCnng50310D	3708.A0A078I7C4	3708.A0A078JFI0	0	0	0	0	0	0.794	0	0.454	0.882
BnaA03g52870D	BnaCnng56200D	3708.A0A078I7C4	3708.A0A078JQS9	0	0	0	0	0	0.794	0	0.454	0.882
BnaA03g52870D	BnaC03g12520D	3708.A0A078I7C4	3708.A0A078J6F0	0	0	0	0	0	0.794	0	0.454	0.882
BnaA03g52870D	BnaAnng29360D	3708.A0A078I7C4	3708.A0A078JNJ2	0	0	0	0	0.057	0.863	0	0.391	0.914
BnaA03g53090D	BnaA09g09990D	3708.A0A078HTK6	3708.A0A078ERL8	0	0	0	0	0.249	0.087	0.069	0.44	0.594
BnaA03g53090D	BnaC03g13380D	3708.A0A078HTK6	3708.A0A078FFZ1	0	0	0	0	0.249	0.087	0.069	0.389	0.557
BnaA03g53090D	BnaA08g13460D	3708.A0A078HTK6	3708.A0A078FIF0	0	0	0.201	0	0.249	0.087	0.069	0.499	0.697
BnaA03g53090D	BnaA09g43990D	3708.A0A078HTK6	3708.A0A078GAC4	0	0	0	0	0.249	0.087	0.069	0.44	0.594
BnaA03g53090D	BnaC09g20480D	3708.A0A078HTK6	3708.A0A078GL10	0	0	0	0	0.054	0.538	0	0.331	0.682
BnaA03g53090D	BnaC09g33170D	3708.A0A078HTK6	3708.A0A078H2M7	0	0	0	0	0.249	0.087	0.069	0.389	0.557
BnaA03g53090D	BnaC04g29700D	3708.A0A078HTK6	3708.A0A078H753	0	0	0	0	0	0.072	0	0.466	0.483
BnaA03g53090D	BnaA07g01000D	3708.A0A078HTK6	3708.A0A078HDJ0	0	0	0.2	0	0.249	0.087	0.069	0.434	0.658
BnaA03g53090D	BnaA07g01010D	3708.A0A078HTK6	3708.A0A078HDP7	0	0	0	0	0.249	0.087	0.069	0.44	0.594
BnaA03g53090D	BnaA09g10420D	3708.A0A078HTK6	3708.A0A078HMN2	0	0	0	0	0	0.072	0	0.469	0.486
BnaA03g53090D	BnaA09g18560D	3708.A0A078HTK6	3708.A0A078HTA4	0	0	0	0	0.054	0.538	0	0.331	0.682
BnaA03g53090D	BnaC05g51270D	3708.A0A078HTK6	3708.A0A078J300	0	0	0	0	0.079	0	0	0.433	0.455
BnaA03g53090D	BnaCnng38580D	3708.A0A078HTK6	3708.A0A078J9R5	0	0	0	0	0	0.072	0	0.466	0.483
BnaA03g53090D	BnaA08g30070D	3708.A0A078HTK6	3708.A0A078JKV2	0	0	0	0	0	0.072	0	0.466	0.483
BnaA03g53090D	BnaAnng15630D	3708.A0A078HTK6	3708.A0A078J6R4	0	0	0	0	0	0	0	0.511	0.511
BnaA03g53090D	BnaAnng19920D	3708.A0A078HTK6	3708.A0A078JH01	0	0	0	0	0.249	0.087	0.069	0.389	0.557
BnaA03g53090D	BnaCnng17680D	3708.A0A078HTK6	3708.A0A078II14	0	0	0	0	0.054	0.538	0	0.331	0.682
BnaA03g53090D	BnaC03g77670D	3708.A0A078HTK6	3708.A0A078J971	0	0	0.202	0	0.249	0.087	0.069	0.499	0.698
BnaA03g53090D	BnaC03g66050D	3708.A0A078HTK6	3708.A0A078IA85	0	0	0	0	0.056	0.714	0.114	0.471	0.856
BnaA03g54250D	BnaC08g45370D	3708.A0A078GSZ8	3708.A0A078FA77	0	0	0	0	0	0	0	0.469	0.469
BnaA03g54250D	BnaC05g00240D	3708.A0A078GSZ8	3708.A0A078FL24	0	0	0	0	0	0	0	0.518	0.518
BnaA03g54250D	BnaC09g38040D	3708.A0A078GSZ8	3708.A0A078J6S5	0	0	0	0	0	0	0	0.43	0.43
BnaA03g54250D	BnaC09g38030D	3708.A0A078GSZ8	3708.A0A078J778	0	0	0	0	0	0	0	0.43	0.43
BnaA03g54250D	BnaC05g36680D	3708.A0A078GSZ8	3708.A0A078I0P0	0	0	0	0	0	0	0	0.467	0.467
BnaA03g54250D	BnaC08g47130D	3708.A0A078GSZ8	3708.A0A078IZJ6	0	0	0	0	0	0	0	0.469	0.469
BnaA03g55390D	BnaC03g66050D	3708.A0A078IVY3	3708.A0A078IA85	0	0	0	0	0	0.548	0	0	0.548
BnaA03g57580D	BnaC07g33210D	3708.A0A078JLM9	3708.A0A078F5L4	0	0	0	0	0	0	0	0.4	0.4
BnaA03g57580D	BnaA06g25020D	3708.A0A078JLM9	3708.A0A078F6J7	0	0	0	0	0	0	0	0.466	0.465
BnaA03g57580D	BnaC08g45370D	3708.A0A078JLM9	3708.A0A078FA77	0	0	0	0	0	0	0	0.493	0.493
BnaA03g57580D	BnaA09g19970D	3708.A0A078JLM9	3708.A0A078FUE9	0	0	0	0	0	0	0	0.466	0.465
BnaA03g57580D	BnaC03g64050D	3708.A0A078JLM9	3708.A0A078H1V3	0	0	0	0	0	0	0	0.401	0.4
BnaA03g57580D	BnaA08g19280D	3708.A0A078JLM9	3708.A0A078HCK1	0	0	0	0	0	0	0	0.436	0.436
BnaA03g57580D	BnaC03g48550D	3708.A0A078JLM9	3708.A0A078HFC5	0	0	0	0	0	0	0	0.466	0.465
BnaA03g57580D	BnaA07g01290D	3708.A0A078JLM9	3708.A0A078HQT6	0	0	0	0	0	0	0	0.401	0.4
BnaA03g57580D	BnaC05g12590D	3708.A0A078JLM9	3708.A0A078HQY7	0	0	0	0	0	0	0	0.493	0.493
BnaA03g57580D	BnaA09g28400D	3708.A0A078JLM9	3708.A0A078HUE8	0	0	0	0	0	0	0	0.436	0.436
BnaA03g57580D	BnaA04g10560D	3708.A0A078JLM9	3708.A0A078HXK7	0	0	0	0	0	0	0	0.471	0.471
BnaA03g57580D	BnaC05g36680D	3708.A0A078JLM9	3708.A0A078I0P0	0	0	0	0	0	0	0	0.492	0.491
BnaA03g57580D	BnaC09g22280D	3708.A0A078JLM9	3708.A0A078I3V3	0	0	0	0	0	0	0	0.466	0.465
BnaA03g57580D	BnaA08g11710D	3708.A0A078JLM9	3708.A0A078IPW5	0	0	0	0	0	0	0	0.466	0.465
BnaA03g57580D	BnaC03g75650D	3708.A0A078JLM9	3708.A0A078IRB6	0	0	0	0	0	0	0	0.436	0.436
BnaA03g57580D	BnaCnng28580D	3708.A0A078JLM9	3708.A0A078IUX2	0	0	0	0	0	0	0	0.493	0.493
BnaA03g57580D	BnaC08g47130D	3708.A0A078JLM9	3708.A0A078IZJ6	0	0	0	0	0	0	0	0.493	0.493
BnaA03g57580D	BnaAnng30080D	3708.A0A078JLM9	3708.A0A078JP59	0	0	0	0	0	0	0	0.469	0.469
BnaA03g58930D	BnaC03g14610D	3708.A0A078IRI0	3708.A0A078I3X3	0	0	0	0	0	0.062	0.078	0.39	0.426
BnaA03g58930D	BnaA10g28720D	3708.A0A078IRI0	3708.A0A078JC52	0	0	0	0	0	0.062	0.078	0.39	0.426
BnaA03g58930D	BnaCnng54760D	3708.A0A078IRI0	3708.A0A078JPT1	0	0	0	0	0	0.062	0.078	0.39	0.426
BnaA04g10560D	BnaC07g33210D	3708.A0A078HXK7	3708.A0A078F5L4	0	0	0	0	0	0	0	0.496	0.495
BnaA04g10560D	BnaA06g25020D	3708.A0A078HXK7	3708.A0A078F6J7	0	0	0	0	0	0	0	0.49	0.489
BnaA04g10560D	BnaC08g45370D	3708.A0A078HXK7	3708.A0A078FA77	0	0	0	0	0	0	0	0.507	0.507
BnaA04g10560D	BnaA09g19970D	3708.A0A078HXK7	3708.A0A078FUE9	0	0	0	0	0	0	0	0.492	0.491
BnaA04g10560D	BnaC04g36850D	3708.A0A078HXK7	3708.A0A078G4D1	0	0	0	0	0	0	0	0.469	0.469
BnaA04g10560D	BnaC01g37590D	3708.A0A078HXK7	3708.A0A078GFS5	0	0	0	0	0.059	0	0	0.523	0.531
BnaA04g10560D	BnaC03g64050D	3708.A0A078HXK7	3708.A0A078H1V3	0	0	0	0	0	0	0	0.504	0.504
BnaA04g10560D	BnaA08g19280D	3708.A0A078HXK7	3708.A0A078HCK1	0	0	0	0	0	0	0	0.47	0.47
BnaA04g10560D	BnaC03g48550D	3708.A0A078HXK7	3708.A0A078HFC5	0	0	0	0	0	0	0	0.49	0.489
BnaA04g10560D	BnaA07g01290D	3708.A0A078HXK7	3708.A0A078HQT6	0	0	0	0	0	0	0	0.458	0.457
BnaA04g10560D	BnaA04g14060D	3708.A0A078HXK7	3708.A0A078HQT7	0	0	0	0	0	0	0	0.469	0.469
BnaA04g10560D	BnaC05g12590D	3708.A0A078HXK7	3708.A0A078HQY7	0	0	0	0	0	0	0	0.511	0.511
BnaA04g10560D	BnaA09g28400D	3708.A0A078HXK7	3708.A0A078HUE8	0	0	0	0	0	0	0	0.47	0.47
BnaA04g10560D	BnaC06g27780D	3708.A0A078HXK7	3708.A0A078IPB9	0	0	0	0	0	0	0	0.424	0.424
BnaA04g10560D	BnaC05g36680D	3708.A0A078HXK7	3708.A0A078I0P0	0	0	0	0	0	0	0	0.431	0.431
BnaA04g10560D	BnaC03g75650D	3708.A0A078HXK7	3708.A0A078IRB6	0	0	0	0	0	0	0	0.47	0.47
BnaA04g10560D	BnaA08g11710D	3708.A0A078HXK7	3708.A0A078IPW5	0	0	0	0	0	0	0	0.471	0.471
BnaA04g10560D	BnaAnng30080D	3708.A0A078HXK7	3708.A0A078JP59	0	0	0	0	0	0	0	0.476	0.476
BnaA04g10560D	BnaC09g22280D	3708.A0A078HXK7	3708.A0A078I3V3	0	0	0	0	0	0	0	0.492	0.491
BnaA04g10560D	BnaC08g47130D	3708.A0A078HXK7	3708.A0A078IZJ6	0	0	0	0	0	0	0	0.511	0.511
BnaA04g10560D	BnaCnng28580D	3708.A0A078HXK7	3708.A0A078IUX2	0	0	0	0	0	0	0	0.511	0.511
BnaA04g11850D	BnaC03g14250D	3708.A0A078FS19	3708.A0A078FGA4	0	0	0	0	0.061	0.388	0	0.298	0.561
BnaA04g11850D	BnaA09g18560D	3708.A0A078FS19	3708.A0A078HTA4	0	0	0	0	0.137	0.042	0	0.361	0.425
BnaA04g11850D	BnaCnng17680D	3708.A0A078FS19	3708.A0A078II14	0	0	0	0	0.137	0.042	0	0.361	0.425
BnaA04g11850D	BnaC09g20480D	3708.A0A078FS19	3708.A0A078GL10	0	0	0	0	0.137	0.042	0	0.361	0.425
BnaA04g11850D	BnaC05g51270D	3708.A0A078FS19	3708.A0A078J300	0	0	0	0	0.067	0.09	0	0.471	0.511
BnaA04g11850D	BnaA09g10420D	3708.A0A078FS19	3708.A0A078HMN2	0	0	0	0	0.061	0.388	0	0.298	0.561
BnaA04g11850D	BnaA08g30070D	3708.A0A078FS19	3708.A0A078JKV2	0	0	0	0	0.061	0.388	0	0.298	0.561
BnaA04g11850D	BnaCnng38580D	3708.A0A078FS19	3708.A0A078J9R5	0	0	0	0	0.061	0.388	0	0.298	0.561
BnaA04g11850D	BnaA09g03040D	3708.A0A078FS19	3708.A0A078G4Q6	0	0	0	0	0.061	0.388	0	0.298	0.561
BnaA04g11850D	BnaC04g29700D	3708.A0A078FS19	3708.A0A078H753	0	0	0	0	0.061	0.388	0	0.298	0.561
BnaA04g11850D	BnaC03g66050D	3708.A0A078FS19	3708.A0A078IA85	0	0	0	0	0.057	0.863	0	0.391	0.914
BnaA04g12220D	BnaC03g13820D	3708.A0A078FSK0	3708.A0A078FFA1	0	0	0	0	0	0	0	0.469	0.469
BnaA04g12220D	BnaA08g13810D	3708.A0A078FSK0	3708.A0A078FII7	0	0	0	0	0	0.068	0	0.468	0.482
BnaA04g12220D	BnaC04g48390D	3708.A0A078FSK0	3708.A0A078FPP2	0	0	0	0	0.077	0	0	0.424	0.445
BnaA04g12220D	BnaC09g18950D	3708.A0A078FSK0	3708.A0A078GCN6	0	0	0	0	0	0.042	0	0.41	0.41
BnaA04g12220D	BnaC07g50470D	3708.A0A078FSK0	3708.A0A078JK38	0	0	0	0	0	0.068	0	0.468	0.482
BnaA04g12220D	BnaC01g20810D	3708.A0A078FSK0	3708.A0A078G1W8	0	0	0	0	0	0.068	0	0.468	0.482
BnaA04g12220D	BnaC03g66050D	3708.A0A078FSK0	3708.A0A078IA85	0	0	0	0	0	0.066	0.059	0.471	0.494
BnaA04g12220D	BnaC04g04310D	3708.A0A078FSK0	3708.A0A078G098	0	0	0	0	0	0.044	0.052	0.495	0.502
BnaA04g14060D	BnaC07g33210D	3708.A0A078HQT7	3708.A0A078F5L4	0	0	0	0	0	0	0	0.471	0.471
BnaA04g14060D	BnaA06g25020D	3708.A0A078HQT7	3708.A0A078F6J7	0	0	0	0	0	0	0	0.466	0.465
BnaA04g14060D	BnaC08g45370D	3708.A0A078HQT7	3708.A0A078FA77	0	0	0	0	0	0	0	0.486	0.485
BnaA04g14060D	BnaA09g19970D	3708.A0A078HQT7	3708.A0A078FUE9	0	0	0	0	0	0	0	0.466	0.465
BnaA04g14060D	BnaC03g64050D	3708.A0A078HQT7	3708.A0A078H1V3	0	0	0	0	0	0	0	0.478	0.478
BnaA04g14060D	BnaA08g19280D	3708.A0A078HQT7	3708.A0A078HCK1	0	0	0	0	0	0	0	0.433	0.433
BnaA04g14060D	BnaC03g48550D	3708.A0A078HQT7	3708.A0A078HFC5	0	0	0	0	0	0	0	0.466	0.465
BnaA04g14060D	BnaA09g28400D	3708.A0A078HQT7	3708.A0A078HUE8	0	0	0	0	0	0	0	0.433	0.433
BnaA04g14060D	BnaC03g75650D	3708.A0A078HQT7	3708.A0A078IRB6	0	0	0	0	0	0	0	0.433	0.433
BnaA04g14060D	BnaA08g11710D	3708.A0A078HQT7	3708.A0A078IPW5	0	0	0	0	0	0	0	0.457	0.457
BnaA04g14060D	BnaC09g22280D	3708.A0A078HQT7	3708.A0A078I3V3	0	0	0	0	0	0	0	0.466	0.465
BnaA04g14060D	BnaAnng30080D	3708.A0A078HQT7	3708.A0A078JP59	0	0	0	0	0	0	0	0.467	0.467
BnaA04g14060D	BnaC05g12590D	3708.A0A078HQT7	3708.A0A078HQY7	0	0	0	0	0	0	0	0.492	0.491
BnaA04g14060D	BnaC08g47130D	3708.A0A078HQT7	3708.A0A078IZJ6	0	0	0	0	0	0	0	0.492	0.491
BnaA04g14060D	BnaCnng28580D	3708.A0A078HQT7	3708.A0A078IUX2	0	0	0	0	0	0	0	0.492	0.491
BnaA04g14170D	BnaC03g66050D	3708.A0A078HMF3	3708.A0A078IA85	0	0	0	0	0	0.794	0	0.454	0.882
BnaA04g27830D	BnaC03g66050D	3708.A0A078JMQ3	3708.A0A078IA85	0	0	0	0	0	0.545	0	0	0.545
BnaA05g11500D	BnaA09g09990D	3708.A0A078FBQ5	3708.A0A078ERL8	0	0	0	0	0.249	0.087	0.069	0.453	0.604
BnaA05g11500D	BnaCnng38580D	3708.A0A078FBQ5	3708.A0A078J9R5	0	0	0	0	0	0.072	0	0.383	0.402
BnaA05g11500D	BnaC04g29700D	3708.A0A078FBQ5	3708.A0A078H753	0	0	0	0	0	0.072	0	0.383	0.402
BnaA05g11500D	BnaA08g30070D	3708.A0A078FBQ5	3708.A0A078JKV2	0	0	0	0	0	0.072	0	0.383	0.402
BnaA05g11500D	BnaC05g51270D	3708.A0A078FBQ5	3708.A0A078J300	0	0	0	0	0.079	0	0	0.433	0.455
BnaA05g11500D	BnaC09g33170D	3708.A0A078FBQ5	3708.A0A078H2M7	0	0	0	0	0.249	0.087	0.069	0.288	0.484
BnaA05g11500D	BnaAnng19920D	3708.A0A078FBQ5	3708.A0A078JH01	0	0	0	0	0.249	0.087	0.069	0.288	0.484
BnaA05g11500D	BnaC03g13380D	3708.A0A078FBQ5	3708.A0A078FFZ1	0	0	0	0	0.249	0.087	0.069	0.288	0.484
BnaA05g11500D	BnaAnng15630D	3708.A0A078FBQ5	3708.A0A078J6R4	0	0	0	0	0	0	0	0.493	0.493
BnaA05g11500D	BnaA09g43990D	3708.A0A078FBQ5	3708.A0A078GAC4	0	0	0	0	0.249	0.087	0.069	0.453	0.604
BnaA05g11500D	BnaA07g01010D	3708.A0A078FBQ5	3708.A0A078HDP7	0	0	0	0	0.249	0.087	0.069	0.453	0.604
BnaA05g11500D	BnaA07g01000D	3708.A0A078FBQ5	3708.A0A078HDJ0	0	0	0.2	0	0.249	0.087	0.069	0.384	0.628
BnaA05g11500D	BnaC09g20480D	3708.A0A078FBQ5	3708.A0A078GL10	0	0	0	0	0.054	0.538	0	0.331	0.682
BnaA05g11500D	BnaA09g18560D	3708.A0A078FBQ5	3708.A0A078HTA4	0	0	0	0	0.054	0.538	0	0.331	0.682
BnaA05g11500D	BnaC03g77670D	3708.A0A078FBQ5	3708.A0A078J971	0	0	0.208	0	0.249	0.087	0.069	0.471	0.683
BnaA05g11500D	BnaA08g13460D	3708.A0A078FBQ5	3708.A0A078FIF0	0	0	0.207	0	0.249	0.087	0.069	0.471	0.683
BnaA05g11500D	BnaCnng17680D	3708.A0A078FBQ5	3708.A0A078II14	0	0	0	0	0.054	0.538	0	0.374	0.702
BnaA05g11500D	BnaC03g66050D	3708.A0A078FBQ5	3708.A0A078IA85	0	0	0	0	0.056	0.714	0.114	0.466	0.855
BnaA05g19600D	BnaA08g27260D	3708.A0A078HL76	3708.A0A078FRF5	0	0	0	0	0	0	0	0.431	0.431
BnaA05g19600D	BnaC05g01530D	3708.A0A078HL76	3708.A0A078FUH3	0	0	0	0	0	0	0	0.431	0.431
BnaA05g19600D	BnaC09g37350D	3708.A0A078HL76	3708.A0A078FVU4	0	0	0	0.567	0	0.074	0.066	0.493	0.523
BnaA05g19600D	BnaC03g66580D	3708.A0A078HL76	3708.A0A078GS15	0	0	0	0.585	0.095	0	0	0.419	0.451
BnaA05g19600D	BnaAnng20980D	3708.A0A078HL76	3708.A0A078JGZ0	0	0	0	0	0	0	0	0.466	0.465
BnaA05g19600D	BnaC05g36680D	3708.A0A078HL76	3708.A0A078I0P0	0	0	0	0	0	0.071	0	0.471	0.487
BnaA05g19600D	BnaA08g11770D	3708.A0A078HL76	3708.A0A078I4U9	0	0	0.116	0.663	0.095	0	0	0.419	0.494
BnaA05g19600D	BnaC05g30720D	3708.A0A078HL76	3708.A0A078I372	0	0	0.048	0.986	0	0	0.9	0	0.9
BnaA05g27910D	BnaA08g27260D	3708.A0A078F287	3708.A0A078FRF5	0	0	0	0	0	0	0	0.438	0.438
BnaA05g27910D	BnaC05g01530D	3708.A0A078F287	3708.A0A078FUH3	0	0	0	0	0	0	0	0.438	0.438
BnaA05g27910D	BnaC05g36680D	3708.A0A078F287	3708.A0A078I0P0	0	0	0	0	0	0	0	0.46	0.459
BnaA05g28350D	BnaC03g66050D	3708.A0A078F6C7	3708.A0A078IA85	0	0	0	0	0	0.08	0	0.41	0.433
BnaA05g28400D	BnaC03g66050D	3708.A0A078F6D0	3708.A0A078IA85	0	0	0	0	0	0.794	0	0.454	0.882
BnaA06g13550D	BnaC03g66050D	3708.A0A078GNA0	3708.A0A078IA85	0	0	0	0	0	0.066	0.059	0.469	0.492
BnaA06g19600D	BnaC03g13820D	3708.A0A078H270	3708.A0A078FFA1	0	0	0	0	0	0	0	0.466	0.465
BnaA06g19600D	BnaA10g10330D	3708.A0A078H270	3708.A0A078FW71	0	0	0	0	0	0	0	0.433	0.433
BnaA06g25020D	BnaC07g33210D	3708.A0A078F6J7	3708.A0A078F5L4	0	0	0	0	0	0	0	0.493	0.493
BnaA06g25020D	BnaC05g36680D	3708.A0A078F6J7	3708.A0A078I0P0	0	0	0	0	0	0	0	0.403	0.403
BnaA06g25020D	BnaA07g01290D	3708.A0A078F6J7	3708.A0A078HQT6	0	0	0	0	0	0	0	0.404	0.404
BnaA06g25020D	BnaC06g27780D	3708.A0A078F6J7	3708.A0A078IPB9	0	0	0	0	0	0	0	0.451	0.451
BnaA06g25020D	BnaC03g75650D	3708.A0A078F6J7	3708.A0A078IRB6	0	0	0	0	0.077	0	0	0.438	0.459
BnaA06g25020D	BnaA09g28400D	3708.A0A078F6J7	3708.A0A078HUE8	0	0	0	0	0.077	0	0	0.438	0.459
BnaA06g25020D	BnaA08g19280D	3708.A0A078F6J7	3708.A0A078HCK1	0	0	0	0	0.077	0	0	0.438	0.459
BnaA06g25020D	BnaC04g36850D	3708.A0A078F6J7	3708.A0A078G4D1	0	0	0	0	0	0	0	0.466	0.465
BnaA06g25020D	BnaA08g11710D	3708.A0A078F6J7	3708.A0A078IPW5	0	0	0	0	0	0	0	0.466	0.465
BnaA06g25020D	BnaA09g19970D	3708.A0A078F6J7	3708.A0A078FUE9	0	0	0	0	0	0	0	0.467	0.467
BnaA06g25020D	BnaC09g22280D	3708.A0A078F6J7	3708.A0A078I3V3	0	0	0	0	0	0	0	0.467	0.467
BnaA06g25020D	BnaC01g37590D	3708.A0A078F6J7	3708.A0A078GFS5	0	0	0	0	0	0	0	0.469	0.469
BnaA06g25020D	BnaAnng30080D	3708.A0A078F6J7	3708.A0A078JP59	0	0	0	0	0	0	0	0.482	0.482
BnaA06g25020D	BnaC08g45370D	3708.A0A078F6J7	3708.A0A078FA77	0	0	0	0	0	0	0	0.493	0.493
BnaA06g25020D	BnaC08g47130D	3708.A0A078F6J7	3708.A0A078IZJ6	0	0	0	0	0	0	0	0.493	0.493
BnaA06g25020D	BnaCnng28580D	3708.A0A078F6J7	3708.A0A078IUX2	0	0	0	0	0	0	0	0.493	0.493
BnaA06g25020D	BnaC03g64050D	3708.A0A078F6J7	3708.A0A078H1V3	0	0	0	0	0	0	0	0.493	0.493
BnaA06g25020D	BnaC05g12590D	3708.A0A078F6J7	3708.A0A078HQY7	0	0	0	0	0	0	0	0.493	0.493
BnaA06g40790D	BnaC04g04310D	3708.A0A078J3D1	3708.A0A078G098	0	0	0	0	0	0.044	0.052	0.403	0.411
BnaA07g01000D	BnaC05g00330D	3708.A0A078HDJ0	3708.A0A078FQL0	0	0	0	0	0.249	0.087	0.069	0.462	0.61
BnaA07g01000D	BnaC04g13550D	3708.A0A078HDJ0	3708.A0A078GDX2	0	0	0.207	0	0.249	0.087	0.069	0.384	0.631
BnaA07g01000D	BnaA10g12850D	3708.A0A078HDJ0	3708.A0A078H1E0	0	0	0.21	0	0.249	0.087	0.069	0.468	0.682
BnaA07g01000D	BnaC09g28350D	3708.A0A078HDJ0	3708.A0A078H3C3	0	0	0.219	0	0.249	0.087	0.069	0.164	0.507
BnaA07g01000D	BnaC05g51270D	3708.A0A078HDJ0	3708.A0A078J300	0	0	0	0	0.06	0	0	0.392	0.404
BnaA07g01000D	BnaA08g31000D	3708.A0A078HDJ0	3708.A0A078IMQ8	0	0	0	0	0.249	0.087	0.069	0.319	0.507
BnaA07g01000D	BnaC08g47280D	3708.A0A078HDJ0	3708.A0A078IYG7	0	0	0	0	0.249	0.087	0.069	0.319	0.507
BnaA07g01000D	BnaCnng75650D	3708.A0A078HDJ0	3708.A0A078K287	0	0	0.205	0	0.249	0.087	0.069	0.319	0.591
BnaA07g01000D	BnaA09g51810D	3708.A0A078HDJ0	3708.A0A078IMC5	0	0	0.21	0	0.249	0.087	0.069	0.384	0.632
BnaA07g01000D	BnaCnng08860D	3708.A0A078HDJ0	3708.A0A078HHZ6	0	0	0.202	0	0.249	0.087	0.069	0.462	0.675
BnaA07g01000D	BnaC03g66050D	3708.A0A078HDJ0	3708.A0A078IA85	0	0	0	0	0.06	0.553	0.091	0.387	0.734
BnaA07g01010D	BnaC05g00330D	3708.A0A078HDP7	3708.A0A078FQL0	0	0	0	0	0.249	0.087	0.069	0.439	0.593
BnaA07g01010D	BnaC04g13550D	3708.A0A078HDP7	3708.A0A078GDX2	0	0	0	0	0.249	0.087	0.069	0.453	0.604
BnaA07g01010D	BnaA10g12850D	3708.A0A078HDP7	3708.A0A078H1E0	0	0	0	0	0.249	0.087	0.069	0.466	0.613
BnaA07g01010D	BnaC05g51270D	3708.A0A078HDP7	3708.A0A078J300	0	0	0	0	0.06	0	0	0.392	0.404
BnaA07g01010D	BnaA08g31000D	3708.A0A078HDP7	3708.A0A078IMQ8	0	0	0	0	0.249	0.087	0.069	0.289	0.485
BnaA07g01010D	BnaC08g47280D	3708.A0A078HDP7	3708.A0A078IYG7	0	0	0	0	0.249	0.087	0.069	0.289	0.485
BnaA07g01010D	BnaCnng75650D	3708.A0A078HDP7	3708.A0A078K287	0	0	0	0	0.249	0.087	0.069	0.289	0.485
BnaA07g01010D	BnaCnng08860D	3708.A0A078HDP7	3708.A0A078HHZ6	0	0	0	0	0.249	0.087	0.069	0.439	0.593
BnaA07g01010D	BnaA09g51810D	3708.A0A078HDP7	3708.A0A078IMC5	0	0	0	0	0.249	0.087	0.069	0.465	0.612
BnaA07g01010D	BnaC03g66050D	3708.A0A078HDP7	3708.A0A078IA85	0	0	0	0	0.06	0.553	0.091	0.387	0.734
BnaA07g01290D	BnaC07g33210D	3708.A0A078HQT6	3708.A0A078F5L4	0	0	0	0	0	0	0	0.466	0.465
BnaA07g01290D	BnaC08g45370D	3708.A0A078HQT6	3708.A0A078FA77	0	0	0	0	0	0	0	0.466	0.465
BnaA07g01290D	BnaA09g19970D	3708.A0A078HQT6	3708.A0A078FUE9	0	0	0	0	0	0	0	0.404	0.404
BnaA07g01290D	BnaC03g48550D	3708.A0A078HQT6	3708.A0A078HFC5	0	0	0	0	0	0	0	0.404	0.404
BnaA07g01290D	BnaA08g11710D	3708.A0A078HQT6	3708.A0A078IPW5	0	0	0	0	0	0	0	0.401	0.4
BnaA07g01290D	BnaC09g22280D	3708.A0A078HQT6	3708.A0A078I3V3	0	0	0	0	0	0	0	0.404	0.404
BnaA07g01290D	BnaAnng30080D	3708.A0A078HQT6	3708.A0A078JP59	0	0	0	0	0	0	0	0.441	0.441
BnaA07g01290D	BnaCnng28580D	3708.A0A078HQT6	3708.A0A078IUX2	0	0	0	0	0	0	0	0.466	0.465
BnaA07g01290D	BnaC08g47130D	3708.A0A078HQT6	3708.A0A078IZJ6	0	0	0	0	0	0	0	0.466	0.465
BnaA07g01290D	BnaC05g12590D	3708.A0A078HQT6	3708.A0A078HQY7	0	0	0	0	0	0	0	0.466	0.465
BnaA07g04380D	BnaC03g13820D	3708.A0A078H6A2	3708.A0A078FFA1	0	0	0	0	0	0	0	0.466	0.465
BnaA07g04380D	BnaA08g13170D	3708.A0A078H6A2	3708.A0A078FM63	0	0	0	0	0	0.054	0	0.459	0.466
BnaA07g04380D	BnaC04g48390D	3708.A0A078H6A2	3708.A0A078FPP2	0	0	0	0	0.077	0	0	0.457	0.477
BnaA07g04380D	BnaA08g27260D	3708.A0A078H6A2	3708.A0A078FRF5	0	0	0	0	0	0	0	0.493	0.493
BnaA07g04380D	BnaC05g01530D	3708.A0A078H6A2	3708.A0A078FUH3	0	0	0	0	0	0	0	0.493	0.493
BnaA07g04380D	BnaC05g36680D	3708.A0A078H6A2	3708.A0A078I0P0	0	0	0	0	0	0.071	0	0.449	0.466
BnaA07g04380D	BnaA09g41670D	3708.A0A078H6A2	3708.A0A078H8G5	0	0	0	0	0	0.054	0	0.459	0.466
BnaA08g03220D	BnaC03g13820D	3708.A0A078HVH1	3708.A0A078FFA1	0	0	0	0	0	0	0	0.465	0.465
BnaA08g03220D	BnaC04g48390D	3708.A0A078HVH1	3708.A0A078FPP2	0	0	0	0	0.077	0	0	0.379	0.402
BnaA08g03220D	BnaA08g27260D	3708.A0A078HVH1	3708.A0A078FRF5	0	0	0	0	0	0	0	0.466	0.465
BnaA08g03220D	BnaC05g01530D	3708.A0A078HVH1	3708.A0A078FUH3	0	0	0	0	0	0	0	0.466	0.465
BnaA08g03220D	BnaC03g66580D	3708.A0A078HVH1	3708.A0A078GS15	0	0	0.124	0.691	0	0.078	0	0.417	0.488
BnaA08g03220D	BnaC05g36680D	3708.A0A078HVH1	3708.A0A078I0P0	0	0	0	0	0	0.071	0	0.469	0.485
BnaA08g03220D	BnaA08g11770D	3708.A0A078HVH1	3708.A0A078I4U9	0	0	0.159	0.738	0	0.078	0	0.417	0.508
BnaA08g07510D	BnaC03g13820D	3708.A0A078GR57	3708.A0A078FFA1	0	0	0	0	0	0	0	0.429	0.429
BnaA08g07510D	BnaA08g27260D	3708.A0A078GR57	3708.A0A078FRF5	0	0	0	0	0	0	0	0.428	0.428
BnaA08g07510D	BnaC05g01530D	3708.A0A078GR57	3708.A0A078FUH3	0	0	0	0	0	0	0	0.428	0.428
BnaA08g07510D	BnaAnng20980D	3708.A0A078GR57	3708.A0A078JGZ0	0	0	0	0	0	0	0	0.403	0.403
BnaA08g07510D	BnaC05g36680D	3708.A0A078GR57	3708.A0A078I0P0	0	0	0	0	0	0	0	0.469	0.469
BnaA08g11710D	BnaC07g33210D	3708.A0A078IPW5	3708.A0A078F5L4	0	0	0	0	0	0	0	0.486	0.485
BnaA08g11710D	BnaC08g45370D	3708.A0A078IPW5	3708.A0A078FA77	0	0	0	0	0	0	0	0.493	0.493
BnaA08g11710D	BnaA09g19970D	3708.A0A078IPW5	3708.A0A078FUE9	0	0	0	0	0	0	0	0.466	0.465
BnaA08g11710D	BnaC04g36850D	3708.A0A078IPW5	3708.A0A078G4D1	0	0	0	0	0	0	0	0.457	0.457
BnaA08g11710D	BnaC01g37590D	3708.A0A078IPW5	3708.A0A078GFS5	0	0	0	0	0	0	0	0.455	0.455
BnaA08g11710D	BnaC03g64050D	3708.A0A078IPW5	3708.A0A078H1V3	0	0	0	0	0	0	0	0.493	0.493
BnaA08g11710D	BnaA08g19280D	3708.A0A078IPW5	3708.A0A078HCK1	0	0	0	0	0	0	0	0.436	0.436
BnaA08g11710D	BnaC03g48550D	3708.A0A078IPW5	3708.A0A078HFC5	0	0	0	0	0	0	0	0.466	0.465
BnaA08g11710D	BnaC05g12590D	3708.A0A078IPW5	3708.A0A078HQY7	0	0	0	0	0	0	0	0.493	0.493
BnaA08g11710D	BnaA09g28400D	3708.A0A078IPW5	3708.A0A078HUE8	0	0	0	0	0	0	0	0.436	0.436
BnaA08g11710D	BnaC09g22280D	3708.A0A078IPW5	3708.A0A078I3V3	0	0	0	0	0	0	0	0.466	0.465
BnaA08g11710D	BnaC03g75650D	3708.A0A078IPW5	3708.A0A078IRB6	0	0	0	0	0	0	0	0.436	0.436
BnaA08g11710D	BnaAnng30080D	3708.A0A078IPW5	3708.A0A078JP59	0	0	0	0	0	0	0	0.471	0.471
BnaA08g11710D	BnaCnng28580D	3708.A0A078IPW5	3708.A0A078IUX2	0	0	0	0	0	0	0	0.493	0.493
BnaA08g11710D	BnaC08g47130D	3708.A0A078IPW5	3708.A0A078IZJ6	0	0	0	0	0	0	0	0.493	0.493
BnaA08g11770D	BnaC03g13820D	3708.A0A078I4U9	3708.A0A078FFA1	0	0	0	0	0	0	0	0.433	0.433
BnaA08g11770D	BnaA08g13170D	3708.A0A078I4U9	3708.A0A078FM63	0	0	0	0	0	0.054	0	0.398	0.406
BnaA08g11770D	BnaA08g27260D	3708.A0A078I4U9	3708.A0A078FRF5	0	0	0	0	0	0	0	0.433	0.433
BnaA08g11770D	BnaC05g01530D	3708.A0A078I4U9	3708.A0A078FUH3	0	0	0	0	0	0	0	0.433	0.433
BnaA08g11770D	BnaC09g37350D	3708.A0A078I4U9	3708.A0A078FVU4	0	0	0.12	0.665	0	0.772	0.066	0.514	0.896
BnaA08g11770D	BnaA09g41670D	3708.A0A078I4U9	3708.A0A078H8G5	0	0	0	0	0	0.054	0	0.398	0.406
BnaA08g11770D	BnaC05g36680D	3708.A0A078I4U9	3708.A0A078I0P0	0	0	0	0	0	0.071	0	0.47	0.486
BnaA08g11770D	BnaC05g30720D	3708.A0A078I4U9	3708.A0A078I372	0	0	0.116	0.661	0.095	0	0	0.419	0.494
BnaA08g11770D	BnaAnng24230D	3708.A0A078I4U9	3708.A0A078JLW5	0	0	0	0	0	0.078	0	0.417	0.439
BnaA08g13170D	BnaC03g13820D	3708.A0A078FM63	3708.A0A078FFA1	0	0	0	0	0	0	0	0.466	0.465
BnaA08g13170D	BnaC03g66580D	3708.A0A078FM63	3708.A0A078GS15	0	0	0	0	0	0.054	0	0.398	0.406
BnaA08g13170D	BnaA08g27260D	3708.A0A078FM63	3708.A0A078FRF5	0	0	0	0	0	0	0	0.466	0.465
BnaA08g13170D	BnaC05g01530D	3708.A0A078FM63	3708.A0A078FUH3	0	0	0	0	0	0	0	0.466	0.465
BnaA08g13170D	BnaCnng46760D	3708.A0A078FM63	3708.A0A078JF96	0	0	0	0	0	0.054	0	0.459	0.466
BnaA08g13170D	BnaC05g36680D	3708.A0A078FM63	3708.A0A078I0P0	0	0	0	0	0	0	0	0.476	0.476
BnaA08g13170D	BnaC04g48390D	3708.A0A078FM63	3708.A0A078FPP2	0	0	0	0	0	0	0	0.485	0.485
BnaA08g13460D	BnaC05g51270D	3708.A0A078FIF0	3708.A0A078J300	0	0	0	0	0.06	0	0	0.392	0.404
BnaA08g13460D	BnaC09g28350D	3708.A0A078FIF0	3708.A0A078H3C3	0	0	0.225	0	0.249	0.087	0.069	0.164	0.511
BnaA08g13460D	BnaC08g47280D	3708.A0A078FIF0	3708.A0A078IYG7	0	0	0	0	0.249	0.087	0.069	0.457	0.606
BnaA08g13460D	BnaA08g31000D	3708.A0A078FIF0	3708.A0A078IMQ8	0	0	0.205	0	0.249	0.087	0.069	0.457	0.674
BnaA08g13460D	BnaCnng75650D	3708.A0A078FIF0	3708.A0A078K287	0	0	0.216	0	0.249	0.087	0.069	0.457	0.678
BnaA08g13460D	BnaC05g00330D	3708.A0A078FIF0	3708.A0A078FQL0	0	0	0.21	0	0.249	0.087	0.069	0.471	0.684
BnaA08g13460D	BnaC04g13550D	3708.A0A078FIF0	3708.A0A078GDX2	0	0	0.213	0	0.249	0.087	0.069	0.471	0.685
BnaA08g13460D	BnaCnng08860D	3708.A0A078FIF0	3708.A0A078HHZ6	0	0	0.212	0	0.249	0.087	0.069	0.499	0.702
BnaA08g13460D	BnaA10g12850D	3708.A0A078FIF0	3708.A0A078H1E0	0	0	0.216	0	0.249	0.087	0.069	0.499	0.703
BnaA08g13460D	BnaA09g51810D	3708.A0A078FIF0	3708.A0A078IMC5	0	0	0.221	0	0.249	0.087	0.069	0.499	0.705
BnaA08g13460D	BnaC03g66050D	3708.A0A078FIF0	3708.A0A078IA85	0	0	0	0	0.06	0.553	0.091	0.387	0.734
BnaA08g13810D	BnaC07g33210D	3708.A0A078FII7	3708.A0A078F5L4	0	0	0	0	0	0.784	0	0.36	0.855
BnaA08g13810D	BnaC03g13750D	3708.A0A078FII7	3708.A0A078FG56	0	0	0.372	0	0	0.068	0	0.441	0.644
BnaA08g13810D	BnaA10g12680D	3708.A0A078FII7	3708.A0A078II08	0	0	0	0	0	0.068	0	0.393	0.41
BnaA08g13810D	BnaA10g12690D	3708.A0A078FII7	3708.A0A078IKJ0	0	0	0.361	0	0	0.068	0	0.393	0.606
BnaA08g13810D	BnaC05g36680D	3708.A0A078FII7	3708.A0A078I0P0	0	0	0	0	0	0.784	0	0.409	0.866
BnaA08g19280D	BnaC07g33210D	3708.A0A078HCK1	3708.A0A078F5L4	0	0	0	0	0	0	0	0.47	0.47
BnaA08g19280D	BnaC08g45370D	3708.A0A078HCK1	3708.A0A078FA77	0	0	0	0	0	0	0	0.471	0.471
BnaA08g19280D	BnaA09g19970D	3708.A0A078HCK1	3708.A0A078FUE9	0	0	0	0	0.09	0	0	0.438	0.466
BnaA08g19280D	BnaC04g36850D	3708.A0A078HCK1	3708.A0A078G4D1	0	0	0	0	0	0	0	0.433	0.433
BnaA08g19280D	BnaC01g37590D	3708.A0A078HCK1	3708.A0A078GFS5	0	0	0	0	0	0	0	0.461	0.461
BnaA08g19280D	BnaC03g64050D	3708.A0A078HCK1	3708.A0A078H1V3	0	0	0	0	0	0	0	0.47	0.47
BnaA08g19280D	BnaC06g27780D	3708.A0A078HCK1	3708.A0A078IPB9	0	0	0	0	0	0	0	0.406	0.406
BnaA08g19280D	BnaC03g48550D	3708.A0A078HCK1	3708.A0A078HFC5	0	0	0	0	0.077	0	0	0.438	0.459
BnaA08g19280D	BnaC09g22280D	3708.A0A078HCK1	3708.A0A078I3V3	0	0	0	0	0.09	0	0	0.438	0.466
BnaA08g19280D	BnaAnng30080D	3708.A0A078HCK1	3708.A0A078JP59	0	0	0	0	0	0	0	0.468	0.468
BnaA08g19280D	BnaC05g12590D	3708.A0A078HCK1	3708.A0A078HQY7	0	0	0	0	0	0	0	0.471	0.471
BnaA08g19280D	BnaCnng28580D	3708.A0A078HCK1	3708.A0A078IUX2	0	0	0	0	0	0	0	0.471	0.471
BnaA08g19280D	BnaC08g47130D	3708.A0A078HCK1	3708.A0A078IZJ6	0	0	0	0	0	0	0	0.471	0.471
BnaA08g27260D	BnaC05g23600D	3708.A0A078FRF5	3708.A0A078F992	0	0	0	0	0	0	0	0.493	0.493
BnaA08g27260D	BnaC03g13820D	3708.A0A078FRF5	3708.A0A078FFA1	0	0	0	0	0.077	0	0	0.494	0.512
BnaA08g27260D	BnaC08g08290D	3708.A0A078FRF5	3708.A0A078FGN2	0	0	0	0	0	0	0	0.428	0.428
BnaA08g27260D	BnaA09g40040D	3708.A0A078FRF5	3708.A0A078FH64	0	0	0	0	0	0	0	0.44	0.44
BnaA08g27260D	BnaC04g48390D	3708.A0A078FRF5	3708.A0A078FPP2	0	0	0	0	0	0	0	0.51	0.51
BnaA08g27260D	BnaA10g12680D	3708.A0A078FRF5	3708.A0A078II08	0	0	0	0	0	0	0	0.404	0.404
BnaA08g27260D	BnaA10g12690D	3708.A0A078FRF5	3708.A0A078IKJ0	0	0	0	0	0	0	0	0.404	0.404
BnaA08g27260D	BnaC05g30720D	3708.A0A078FRF5	3708.A0A078I372	0	0	0	0	0	0	0	0.431	0.431
BnaA08g27260D	BnaC03g66580D	3708.A0A078FRF5	3708.A0A078GS15	0	0	0	0	0	0	0	0.433	0.433
BnaA08g27260D	BnaA10g10330D	3708.A0A078FRF5	3708.A0A078FW71	0	0	0	0	0.077	0	0	0.426	0.447
BnaA08g27260D	BnaC09g38030D	3708.A0A078FRF5	3708.A0A078J778	0	0	0	0	0	0	0	0.452	0.452
BnaA08g27260D	BnaC09g38040D	3708.A0A078FRF5	3708.A0A078J6S5	0	0	0	0	0	0	0	0.452	0.452
BnaA08g27260D	BnaC07g27500D	3708.A0A078FRF5	3708.A0A078IGY3	0	0	0	0	0	0.043	0	0.462	0.463
BnaA08g27260D	BnaC07g27490D	3708.A0A078FRF5	3708.A0A078ICP2	0	0	0	0	0	0.043	0	0.462	0.463
BnaA08g27260D	BnaAnng24230D	3708.A0A078FRF5	3708.A0A078JLW5	0	0	0	0	0	0	0	0.466	0.465
BnaA08g27260D	BnaC03g14610D	3708.A0A078FRF5	3708.A0A078I3X3	0	0	0	0	0	0	0	0.466	0.465
BnaA08g27260D	BnaCnng54760D	3708.A0A078FRF5	3708.A0A078JPT1	0	0	0	0	0	0	0	0.466	0.465
BnaA08g27260D	BnaA09g41670D	3708.A0A078FRF5	3708.A0A078H8G5	0	0	0	0	0	0	0	0.466	0.465
BnaA08g27260D	BnaC09g37350D	3708.A0A078FRF5	3708.A0A078FVU4	0	0	0	0	0	0	0	0.466	0.465
BnaA08g27260D	BnaA10g28720D	3708.A0A078FRF5	3708.A0A078JC52	0	0	0	0	0	0	0	0.466	0.465
BnaA08g27260D	BnaC08g41590D	3708.A0A078FRF5	3708.A0A078FSR7	0	0	0	0	0	0	0	0.471	0.471
BnaA08g27260D	BnaA09g47410D	3708.A0A078FRF5	3708.A0A078GMM0	0	0	0	0	0	0	0	0.471	0.471
BnaA08g27260D	BnaAnng20980D	3708.A0A078FRF5	3708.A0A078JGZ0	0	0	0	0	0	0	0	0.473	0.473
BnaA08g27260D	BnaCnng46760D	3708.A0A078FRF5	3708.A0A078JF96	0	0	0	0	0	0	0	0.493	0.493
BnaA08g27260D	BnaC08g46890D	3708.A0A078FRF5	3708.A0A078HWP9	0	0	0	0	0	0	0	0.497	0.497
BnaA08g30070D	BnaA09g13910D	3708.A0A078JKV2	3708.A0A078FL27	0	0	0	0	0.061	0.388	0	0.298	0.561
BnaA08g30070D	BnaA09g20030D	3708.A0A078JKV2	3708.A0A078FQ93	0	0	0	0	0.061	0.388	0	0.298	0.561
BnaA08g30070D	BnaC04g13550D	3708.A0A078JKV2	3708.A0A078GDX2	0	0	0	0	0	0.072	0	0.383	0.402
BnaA08g30070D	BnaC09g20480D	3708.A0A078JKV2	3708.A0A078GL10	0	0	0	0	0	0.058	0	0.394	0.404
BnaA08g30070D	BnaA10g12850D	3708.A0A078JKV2	3708.A0A078H1E0	0	0	0	0	0	0.072	0	0.406	0.425
BnaA08g30070D	BnaCnng08860D	3708.A0A078JKV2	3708.A0A078HHZ6	0	0	0	0	0	0.072	0	0.466	0.483
BnaA08g30070D	BnaA09g18560D	3708.A0A078JKV2	3708.A0A078HTA4	0	0	0	0	0	0.058	0	0.394	0.404
BnaA08g30070D	BnaCnng11830D	3708.A0A078JKV2	3708.A0A078I435	0	0	0	0	0.061	0.388	0	0.298	0.561
BnaA08g30070D	BnaC09g22360D	3708.A0A078JKV2	3708.A0A078I5J5	0	0	0	0	0.061	0.388	0	0.298	0.561
BnaA08g30070D	BnaC03g66050D	3708.A0A078JKV2	3708.A0A078IA85	0	0	0	0	0	0.525	0	0.365	0.685
BnaA08g30070D	BnaCnng17680D	3708.A0A078JKV2	3708.A0A078II14	0	0	0	0	0	0.058	0	0.394	0.404
BnaA08g30070D	BnaA09g51810D	3708.A0A078JKV2	3708.A0A078IMC5	0	0	0	0	0	0.072	0	0.46	0.477
BnaA08g30070D	BnaAnng15630D	3708.A0A078JKV2	3708.A0A078J6R4	0	0	0	0	0	0.042	0.129	0.47	0.519
BnaA08g30070D	BnaAnng29360D	3708.A0A078JKV2	3708.A0A078JNJ2	0	0	0	0	0.061	0.388	0	0.298	0.561
BnaA08g31000D	BnaA09g09990D	3708.A0A078IMQ8	3708.A0A078ERL8	0	0	0	0	0.249	0.087	0.069	0.289	0.485
BnaA08g31000D	BnaC03g13380D	3708.A0A078IMQ8	3708.A0A078FFZ1	0	0	0	0	0.249	0.087	0.069	0.248	0.455
BnaA08g31000D	BnaA09g43990D	3708.A0A078IMQ8	3708.A0A078GAC4	0	0	0	0	0.249	0.087	0.069	0.289	0.485
BnaA08g31000D	BnaC09g20480D	3708.A0A078IMQ8	3708.A0A078GL10	0	0	0	0	0.054	0.538	0	0.331	0.682
BnaA08g31000D	BnaC09g33170D	3708.A0A078IMQ8	3708.A0A078H2M7	0	0	0	0	0.249	0.087	0.069	0.248	0.455
BnaA08g31000D	BnaA09g18560D	3708.A0A078IMQ8	3708.A0A078HTA4	0	0	0	0	0.054	0.538	0	0.331	0.682
BnaA08g31000D	BnaC03g66050D	3708.A0A078IMQ8	3708.A0A078IA85	0	0	0	0	0.056	0.714	0.114	0.395	0.835
BnaA08g31000D	BnaCnng17680D	3708.A0A078IMQ8	3708.A0A078II14	0	0	0	0	0.054	0.538	0	0.331	0.682
BnaA08g31000D	BnaC05g51270D	3708.A0A078IMQ8	3708.A0A078J300	0	0	0	0	0.079	0	0	0.433	0.455
BnaA08g31000D	BnaAnng19920D	3708.A0A078IMQ8	3708.A0A078JH01	0	0	0	0	0.249	0.087	0.069	0.248	0.455
BnaA08g31000D	BnaAnng15630D	3708.A0A078IMQ8	3708.A0A078J6R4	0	0	0	0	0	0	0	0.466	0.465
BnaA08g31000D	BnaC03g77670D	3708.A0A078IMQ8	3708.A0A078J971	0	0	0.206	0	0.249	0.087	0.069	0.457	0.674
BnaA09g02360D	BnaC03g66050D	3708.A0A078G0G2	3708.A0A078IA85	0	0	0	0	0	0.548	0	0	0.548
BnaA09g03040D	BnaA09g13910D	3708.A0A078G4Q6	3708.A0A078FL27	0	0	0	0	0.061	0.388	0	0.298	0.561
BnaA09g03040D	BnaA09g20030D	3708.A0A078G4Q6	3708.A0A078FQ93	0	0	0	0	0.061	0.388	0	0.298	0.561
BnaA09g03040D	BnaCnng17680D	3708.A0A078G4Q6	3708.A0A078II14	0	0	0	0	0	0.058	0	0.394	0.404
BnaA09g03040D	BnaA09g18560D	3708.A0A078G4Q6	3708.A0A078HTA4	0	0	0	0	0	0.058	0	0.394	0.404
BnaA09g03040D	BnaC09g20480D	3708.A0A078G4Q6	3708.A0A078GL10	0	0	0	0	0	0.058	0	0.394	0.404
BnaA09g03040D	BnaAnng15630D	3708.A0A078G4Q6	3708.A0A078J6R4	0	0	0	0	0	0.042	0.129	0.493	0.54
BnaA09g03040D	BnaC09g22360D	3708.A0A078G4Q6	3708.A0A078I5J5	0	0	0	0	0.061	0.388	0	0.298	0.561
BnaA09g03040D	BnaAnng29360D	3708.A0A078G4Q6	3708.A0A078JNJ2	0	0	0	0	0.061	0.388	0	0.298	0.561
BnaA09g03040D	BnaCnng11830D	3708.A0A078G4Q6	3708.A0A078I435	0	0	0	0	0.061	0.388	0	0.298	0.561
BnaA09g03040D	BnaC03g66050D	3708.A0A078G4Q6	3708.A0A078IA85	0	0	0	0	0	0.525	0	0.365	0.685
BnaA09g03850D	BnaC05g23600D	3708.A0A078G401	3708.A0A078F992	0	0	0	0	0	0	0	0.459	0.459
BnaA09g03850D	BnaC03g13820D	3708.A0A078G401	3708.A0A078FFA1	0	0	0	0	0.077	0	0	0.466	0.486
BnaA09g03850D	BnaA10g10330D	3708.A0A078G401	3708.A0A078FW71	0	0	0	0	0.077	0	0	0.426	0.447
BnaA09g03850D	BnaC08g46890D	3708.A0A078G401	3708.A0A078HWP9	0	0	0	0	0	0	0	0.406	0.406
BnaA09g03850D	BnaAnng20980D	3708.A0A078G401	3708.A0A078JGZ0	0	0	0	0	0	0	0	0.473	0.473
BnaA09g09990D	BnaC05g51270D	3708.A0A078ERL8	3708.A0A078J300	0	0	0	0	0.06	0	0	0.392	0.404
BnaA09g09990D	BnaCnng75650D	3708.A0A078ERL8	3708.A0A078K287	0	0	0	0	0.249	0.087	0.069	0.289	0.485
BnaA09g09990D	BnaC08g47280D	3708.A0A078ERL8	3708.A0A078IYG7	0	0	0	0	0.249	0.087	0.069	0.289	0.485
BnaA09g09990D	BnaC09g28350D	3708.A0A078ERL8	3708.A0A078H3C3	0	0	0.222	0	0.249	0.087	0.069	0.164	0.509
BnaA09g09990D	BnaC05g00330D	3708.A0A078ERL8	3708.A0A078FQL0	0	0	0.2	0	0.249	0.087	0.069	0.439	0.661
BnaA09g09990D	BnaCnng08860D	3708.A0A078ERL8	3708.A0A078HHZ6	0	0	0.207	0	0.249	0.087	0.069	0.439	0.664
BnaA09g09990D	BnaC04g13550D	3708.A0A078ERL8	3708.A0A078GDX2	0	0	0.204	0	0.249	0.087	0.069	0.453	0.671
BnaA09g09990D	BnaA10g12850D	3708.A0A078ERL8	3708.A0A078H1E0	0	0	0.21	0	0.249	0.087	0.069	0.466	0.681
BnaA09g09990D	BnaA09g51810D	3708.A0A078ERL8	3708.A0A078IMC5	0	0	0.211	0	0.249	0.087	0.069	0.465	0.681
BnaA09g09990D	BnaC03g66050D	3708.A0A078ERL8	3708.A0A078IA85	0	0	0	0	0.06	0.553	0.091	0.387	0.734
BnaA09g10010D	BnaC05g00330D	3708.A0A078IFC4	3708.A0A078FQL0	0	0	0.2	0	0.249	0.087	0.069	0.164	0.495
BnaA09g10010D	BnaC03g66050D	3708.A0A078IFC4	3708.A0A078IA85	0	0	0	0	0.06	0.553	0.091	0.387	0.734
BnaA09g10010D	BnaC05g51270D	3708.A0A078IFC4	3708.A0A078J300	0	0	0	0	0.06	0	0	0.392	0.404
BnaA09g10010D	BnaC08g47280D	3708.A0A078IFC4	3708.A0A078IYG7	0	0	0.241	0	0.249	0.087	0.069	0.164	0.521
BnaA09g10010D	BnaCnng75650D	3708.A0A078IFC4	3708.A0A078K287	0	0	0.253	0	0.249	0.087	0.069	0.164	0.528
BnaA09g10420D	BnaA09g13910D	3708.A0A078HMN2	3708.A0A078FL27	0	0	0	0	0.061	0.388	0	0.298	0.561
BnaA09g10420D	BnaA09g20030D	3708.A0A078HMN2	3708.A0A078FQ93	0	0	0	0	0.061	0.388	0	0.298	0.561
BnaA09g10420D	BnaC09g20480D	3708.A0A078HMN2	3708.A0A078GL10	0	0	0	0	0	0.058	0	0.394	0.404
BnaA09g10420D	BnaA09g18560D	3708.A0A078HMN2	3708.A0A078HTA4	0	0	0	0	0	0.058	0	0.394	0.404
BnaA09g10420D	BnaCnng17680D	3708.A0A078HMN2	3708.A0A078II14	0	0	0	0	0	0.058	0	0.394	0.404
BnaA09g10420D	BnaAnng15630D	3708.A0A078HMN2	3708.A0A078J6R4	0	0	0	0	0	0.042	0.129	0.406	0.461
BnaA09g10420D	BnaCnng11830D	3708.A0A078HMN2	3708.A0A078I435	0	0	0	0	0.061	0.388	0	0.298	0.561
BnaA09g10420D	BnaAnng29360D	3708.A0A078HMN2	3708.A0A078JNJ2	0	0	0	0	0.061	0.388	0	0.298	0.561
BnaA09g10420D	BnaC09g22360D	3708.A0A078HMN2	3708.A0A078I5J5	0	0	0	0	0.061	0.388	0	0.298	0.561
BnaA09g10420D	BnaC03g66050D	3708.A0A078HMN2	3708.A0A078IA85	0	0	0	0	0	0.525	0	0.365	0.685
BnaA09g12210D	BnaC03g66050D	3708.A0A078ICI8	3708.A0A078IA85	0	0	0	0	0	0.548	0	0	0.548
BnaA09g13910D	BnaC03g14250D	3708.A0A078FL27	3708.A0A078FGA4	0	0	0	0	0.061	0.388	0	0.298	0.561
BnaA09g13910D	BnaC09g20480D	3708.A0A078FL27	3708.A0A078GL10	0	0	0	0	0.137	0.042	0	0.361	0.425
BnaA09g13910D	BnaA09g18560D	3708.A0A078FL27	3708.A0A078HTA4	0	0	0	0	0.137	0.042	0	0.361	0.425
BnaA09g13910D	BnaCnng17680D	3708.A0A078FL27	3708.A0A078II14	0	0	0	0	0.137	0.042	0	0.361	0.425
BnaA09g13910D	BnaC05g51270D	3708.A0A078FL27	3708.A0A078J300	0	0	0	0	0.067	0.09	0	0.471	0.511
BnaA09g13910D	BnaCnng38580D	3708.A0A078FL27	3708.A0A078J9R5	0	0	0	0	0.061	0.388	0	0.298	0.561
BnaA09g13910D	BnaC04g29700D	3708.A0A078FL27	3708.A0A078H753	0	0	0	0	0.061	0.388	0	0.298	0.561
BnaA09g13910D	BnaC03g66050D	3708.A0A078FL27	3708.A0A078IA85	0	0	0	0	0.057	0.863	0	0.391	0.914
BnaA09g18560D	BnaC03g14250D	3708.A0A078HTA4	3708.A0A078FGA4	0	0	0	0	0	0.058	0	0.394	0.404
BnaA09g18560D	BnaA09g20030D	3708.A0A078HTA4	3708.A0A078FQ93	0	0	0	0	0.137	0.042	0	0.361	0.425
BnaA09g18560D	BnaC05g00330D	3708.A0A078HTA4	3708.A0A078FQL0	0	0	0	0	0.054	0.538	0	0.331	0.682
BnaA09g18560D	BnaC04g13550D	3708.A0A078HTA4	3708.A0A078GDX2	0	0	0	0	0.054	0.538	0	0.331	0.682
BnaA09g18560D	BnaA10g12850D	3708.A0A078HTA4	3708.A0A078H1E0	0	0	0	0	0.054	0.538	0	0.331	0.682
BnaA09g18560D	BnaC09g28350D	3708.A0A078HTA4	3708.A0A078H3C3	0	0	0	0	0.054	0.538	0	0.331	0.682
BnaA09g18560D	BnaC03g15490D	3708.A0A078HTA4	3708.A0A078H455	0	0	0	0	0.054	0.538	0	0.331	0.682
BnaA09g18560D	BnaC04g29700D	3708.A0A078HTA4	3708.A0A078H753	0	0	0	0	0	0.058	0	0.394	0.404
BnaA09g18560D	BnaCnng08860D	3708.A0A078HTA4	3708.A0A078HHZ6	0	0	0	0	0.054	0.538	0	0.331	0.682
BnaA09g18560D	BnaCnng38580D	3708.A0A078HTA4	3708.A0A078J9R5	0	0	0	0	0	0.058	0	0.394	0.404
BnaA09g18560D	BnaAnng29360D	3708.A0A078HTA4	3708.A0A078JNJ2	0	0	0	0	0.137	0.042	0	0.361	0.425
BnaA09g18560D	BnaCnng11830D	3708.A0A078HTA4	3708.A0A078I435	0	0	0	0	0.137	0.042	0	0.361	0.425
BnaA09g18560D	BnaC09g22360D	3708.A0A078HTA4	3708.A0A078I5J5	0	0	0	0	0.137	0.042	0	0.361	0.425
BnaA09g18560D	BnaA09g51810D	3708.A0A078HTA4	3708.A0A078IMC5	0	0	0	0	0.054	0.538	0	0.331	0.682
BnaA09g18560D	BnaCnng75650D	3708.A0A078HTA4	3708.A0A078K287	0	0	0	0	0.054	0.538	0	0.331	0.682
BnaA09g18560D	BnaC08g47280D	3708.A0A078HTA4	3708.A0A078IYG7	0	0	0	0	0.054	0.538	0	0.331	0.682
BnaA09g18560D	BnaC03g66050D	3708.A0A078HTA4	3708.A0A078IA85	0	0	0	0	0.289	0.545	0	0.484	0.818
BnaA09g19970D	BnaC07g33210D	3708.A0A078FUE9	3708.A0A078F5L4	0	0	0	0	0	0	0	0.493	0.493
BnaA09g19970D	BnaC08g45370D	3708.A0A078FUE9	3708.A0A078FA77	0	0	0	0	0	0	0	0.493	0.493
BnaA09g19970D	BnaC05g36680D	3708.A0A078FUE9	3708.A0A078I0P0	0	0	0	0	0	0	0	0.403	0.403
BnaA09g19970D	BnaC06g27780D	3708.A0A078FUE9	3708.A0A078IPB9	0	0	0	0	0	0	0	0.454	0.454
BnaA09g19970D	BnaC04g36850D	3708.A0A078FUE9	3708.A0A078G4D1	0	0	0	0	0	0	0	0.466	0.465
BnaA09g19970D	BnaC03g75650D	3708.A0A078FUE9	3708.A0A078IRB6	0	0	0	0	0.09	0	0	0.438	0.466
BnaA09g19970D	BnaA09g28400D	3708.A0A078FUE9	3708.A0A078HUE8	0	0	0	0	0.09	0	0	0.438	0.466
BnaA09g19970D	BnaC03g48550D	3708.A0A078FUE9	3708.A0A078HFC5	0	0	0	0	0	0	0	0.467	0.467
BnaA09g19970D	BnaC01g37590D	3708.A0A078FUE9	3708.A0A078GFS5	0	0	0	0	0	0	0	0.469	0.469
BnaA09g19970D	BnaAnng30080D	3708.A0A078FUE9	3708.A0A078JP59	0	0	0	0	0	0	0	0.483	0.483
BnaA09g19970D	BnaC05g12590D	3708.A0A078FUE9	3708.A0A078HQY7	0	0	0	0	0	0	0	0.493	0.493
BnaA09g19970D	BnaC08g47130D	3708.A0A078FUE9	3708.A0A078IZJ6	0	0	0	0	0	0	0	0.493	0.493
BnaA09g19970D	BnaC03g64050D	3708.A0A078FUE9	3708.A0A078H1V3	0	0	0	0	0	0	0	0.493	0.493
BnaA09g19970D	BnaCnng28580D	3708.A0A078FUE9	3708.A0A078IUX2	0	0	0	0	0	0	0	0.493	0.493
BnaA09g20030D	BnaC03g14250D	3708.A0A078FQ93	3708.A0A078FGA4	0	0	0	0	0.061	0.388	0	0.298	0.561
BnaA09g20030D	BnaC09g20480D	3708.A0A078FQ93	3708.A0A078GL10	0	0	0	0	0.137	0.042	0	0.361	0.425
BnaA09g20030D	BnaCnng17680D	3708.A0A078FQ93	3708.A0A078II14	0	0	0	0	0.137	0.042	0	0.361	0.425
BnaA09g20030D	BnaC05g51270D	3708.A0A078FQ93	3708.A0A078J300	0	0	0	0	0.067	0.09	0	0.471	0.511
BnaA09g20030D	BnaCnng38580D	3708.A0A078FQ93	3708.A0A078J9R5	0	0	0	0	0.061	0.388	0	0.298	0.561
BnaA09g20030D	BnaC04g29700D	3708.A0A078FQ93	3708.A0A078H753	0	0	0	0	0.061	0.388	0	0.298	0.561
BnaA09g20030D	BnaC03g66050D	3708.A0A078FQ93	3708.A0A078IA85	0	0	0	0	0.057	0.863	0	0.391	0.914
BnaA09g28400D	BnaC07g33210D	3708.A0A078HUE8	3708.A0A078F5L4	0	0	0	0	0	0	0	0.47	0.47
BnaA09g28400D	BnaC08g45370D	3708.A0A078HUE8	3708.A0A078FA77	0	0	0	0	0	0	0	0.471	0.471
BnaA09g28400D	BnaC04g36850D	3708.A0A078HUE8	3708.A0A078G4D1	0	0	0	0	0	0	0	0.433	0.433
BnaA09g28400D	BnaC01g37590D	3708.A0A078HUE8	3708.A0A078GFS5	0	0	0	0	0	0	0	0.461	0.461
BnaA09g28400D	BnaC03g64050D	3708.A0A078HUE8	3708.A0A078H1V3	0	0	0	0	0	0	0	0.47	0.47
BnaA09g28400D	BnaC03g48550D	3708.A0A078HUE8	3708.A0A078HFC5	0	0	0	0	0.077	0	0	0.438	0.459
BnaA09g28400D	BnaC05g12590D	3708.A0A078HUE8	3708.A0A078HQY7	0	0	0	0	0	0	0	0.471	0.471
BnaA09g28400D	BnaC06g27780D	3708.A0A078HUE8	3708.A0A078IPB9	0	0	0	0	0	0	0	0.406	0.406
BnaA09g28400D	BnaC09g22280D	3708.A0A078HUE8	3708.A0A078I3V3	0	0	0	0	0.09	0	0	0.438	0.466
BnaA09g28400D	BnaAnng30080D	3708.A0A078HUE8	3708.A0A078JP59	0	0	0	0	0	0	0	0.468	0.468
BnaA09g28400D	BnaC08g47130D	3708.A0A078HUE8	3708.A0A078IZJ6	0	0	0	0	0	0	0	0.471	0.471
BnaA09g28400D	BnaCnng28580D	3708.A0A078HUE8	3708.A0A078IUX2	0	0	0	0	0	0	0	0.471	0.471
BnaA09g40040D	BnaC05g01530D	3708.A0A078FH64	3708.A0A078FUH3	0	0	0	0	0	0	0	0.44	0.44
BnaA09g40040D	BnaC08g41590D	3708.A0A078FH64	3708.A0A078FSR7	0	0	0	0	0.314	0.066	0.067	0.466	0.638
BnaA09g40040D	BnaA09g47410D	3708.A0A078FH64	3708.A0A078GMM0	0	0	0	0	0.314	0.066	0.067	0.466	0.638
BnaA09g41670D	BnaC03g13820D	3708.A0A078H8G5	3708.A0A078FFA1	0	0	0	0	0	0	0	0.466	0.465
BnaA09g41670D	BnaC04g48390D	3708.A0A078H8G5	3708.A0A078FPP2	0	0	0	0	0	0	0	0.485	0.485
BnaA09g41670D	BnaC05g01530D	3708.A0A078H8G5	3708.A0A078FUH3	0	0	0	0	0	0	0	0.466	0.465
BnaA09g41670D	BnaC03g66580D	3708.A0A078H8G5	3708.A0A078GS15	0	0	0	0	0	0.054	0	0.398	0.406
BnaA09g41670D	BnaCnng46760D	3708.A0A078H8G5	3708.A0A078JF96	0	0	0	0	0	0.054	0	0.459	0.466
BnaA09g41670D	BnaC05g36680D	3708.A0A078H8G5	3708.A0A078I0P0	0	0	0	0	0	0	0	0.476	0.476
BnaA09g43990D	BnaC05g00330D	3708.A0A078GAC4	3708.A0A078FQL0	0	0	0.2	0	0.249	0.087	0.069	0.439	0.661
BnaA09g43990D	BnaC05g51270D	3708.A0A078GAC4	3708.A0A078J300	0	0	0	0	0.06	0	0	0.392	0.404
BnaA09g43990D	BnaC08g47280D	3708.A0A078GAC4	3708.A0A078IYG7	0	0	0	0	0.249	0.087	0.069	0.289	0.485
BnaA09g43990D	BnaCnng75650D	3708.A0A078GAC4	3708.A0A078K287	0	0	0	0	0.249	0.087	0.069	0.289	0.485
BnaA09g43990D	BnaC09g28350D	3708.A0A078GAC4	3708.A0A078H3C3	0	0	0.222	0	0.249	0.087	0.069	0.164	0.509
BnaA09g43990D	BnaCnng08860D	3708.A0A078GAC4	3708.A0A078HHZ6	0	0	0.207	0	0.249	0.087	0.069	0.439	0.664
BnaA09g43990D	BnaC04g13550D	3708.A0A078GAC4	3708.A0A078GDX2	0	0	0.204	0	0.249	0.087	0.069	0.453	0.671
BnaA09g43990D	BnaA10g12850D	3708.A0A078GAC4	3708.A0A078H1E0	0	0	0.21	0	0.249	0.087	0.069	0.466	0.681
BnaA09g43990D	BnaA09g51810D	3708.A0A078GAC4	3708.A0A078IMC5	0	0	0.211	0	0.249	0.087	0.069	0.465	0.681
BnaA09g43990D	BnaC03g66050D	3708.A0A078GAC4	3708.A0A078IA85	0	0	0	0	0.06	0.553	0.091	0.387	0.734
BnaA09g47410D	BnaC04g48390D	3708.A0A078GMM0	3708.A0A078FPP2	0	0	0	0	0	0.043	0	0.403	0.404
BnaA09g47410D	BnaC05g01530D	3708.A0A078GMM0	3708.A0A078FUH3	0	0	0	0	0	0	0	0.471	0.471
BnaA09g47410D	BnaC05g36680D	3708.A0A078GMM0	3708.A0A078I0P0	0	0	0	0	0	0	0	0.466	0.465
BnaA09g51810D	BnaC03g13380D	3708.A0A078IMC5	3708.A0A078FFZ1	0	0	0.204	0	0.249	0.087	0.069	0.288	0.572
BnaA09g51810D	BnaC09g20480D	3708.A0A078IMC5	3708.A0A078GL10	0	0	0	0	0.054	0.538	0	0.331	0.682
BnaA09g51810D	BnaC09g33170D	3708.A0A078IMC5	3708.A0A078H2M7	0	0	0	0	0.249	0.087	0.069	0.288	0.484
BnaA09g51810D	BnaC04g29700D	3708.A0A078IMC5	3708.A0A078H753	0	0	0	0	0	0.072	0	0.46	0.477
BnaA09g51810D	BnaC03g66050D	3708.A0A078IMC5	3708.A0A078IA85	0	0	0	0	0.056	0.714	0.114	0.471	0.856
BnaA09g51810D	BnaCnng17680D	3708.A0A078IMC5	3708.A0A078II14	0	0	0	0	0.054	0.538	0	0.331	0.682
BnaA09g51810D	BnaC05g51270D	3708.A0A078IMC5	3708.A0A078J300	0	0	0	0	0.079	0	0	0.433	0.455
BnaA09g51810D	BnaCnng38580D	3708.A0A078IMC5	3708.A0A078J9R5	0	0	0	0	0	0.072	0	0.46	0.477
BnaA09g51810D	BnaAnng19920D	3708.A0A078IMC5	3708.A0A078JH01	0	0	0	0	0.249	0.087	0.069	0.288	0.484
BnaA09g51810D	BnaAnng15630D	3708.A0A078IMC5	3708.A0A078J6R4	0	0	0	0	0	0	0	0.511	0.511
BnaA09g51810D	BnaC03g77670D	3708.A0A078IMC5	3708.A0A078J971	0	0	0.222	0	0.249	0.087	0.069	0.499	0.705
BnaA09g53400D	BnaC03g13820D	3708.A0A078ISQ5	3708.A0A078FFA1	0	0	0.454	0	0	0	0	0	0.454
BnaA09g53400D	BnaA10g10330D	3708.A0A078ISQ5	3708.A0A078FW71	0	0	0.473	0	0	0	0	0	0.473
BnaA09g53400D	BnaC04g04310D	3708.A0A078ISQ5	3708.A0A078G098	0	0	0	0	0	0	0	0.479	0.479
BnaA09g53400D	BnaAnng20980D	3708.A0A078ISQ5	3708.A0A078JGZ0	0	0	0.505	0	0	0	0	0	0.505
BnaA10g10330D	BnaC07g33210D	3708.A0A078FW71	3708.A0A078F5L4	0	0	0	0	0.061	0	0	0.465	0.476
BnaA10g10330D	BnaC05g23600D	3708.A0A078FW71	3708.A0A078F992	0	0	0	0	0	0	0	0.469	0.469
BnaA10g10330D	BnaC03g13750D	3708.A0A078FW71	3708.A0A078FG56	0	0	0.257	0	0	0	0	0.466	0.586
BnaA10g10330D	BnaC05g01530D	3708.A0A078FW71	3708.A0A078FUH3	0	0	0	0	0.077	0	0	0.426	0.447
BnaA10g10330D	BnaAnng02440D	3708.A0A078FW71	3708.A0A078FZZ2	0	0	0	0	0.077	0	0	0.426	0.447
BnaA10g10330D	BnaAnng02640D	3708.A0A078FW71	3708.A0A078G012	0	0	0	0	0.077	0	0	0.426	0.447
BnaA10g10330D	BnaC05g36680D	3708.A0A078FW71	3708.A0A078I0P0	0	0	0	0	0.061	0	0	0.465	0.476
BnaA10g10330D	BnaA10g12690D	3708.A0A078FW71	3708.A0A078IKJ0	0	0	0.356	0	0	0	0	0.359	0.569
BnaA10g10550D	BnaC03g66050D	3708.A0A078H5Q2	3708.A0A078IA85	0	0	0	0	0	0.548	0	0	0.548
BnaA10g12670D	BnaC04g48390D	3708.A0A078IHX8	3708.A0A078FPP2	0	0	0	0	0.077	0	0	0.439	0.46
BnaA10g12670D	BnaC05g36680D	3708.A0A078IHX8	3708.A0A078I0P0	0	0	0	0	0	0.864	0	0.255	0.894
BnaA10g12680D	BnaC03g13820D	3708.A0A078II08	3708.A0A078FFA1	0	0	0	0	0	0	0	0.401	0.4
BnaA10g12680D	BnaC05g01530D	3708.A0A078II08	3708.A0A078FUH3	0	0	0	0	0	0	0	0.404	0.404
BnaA10g12680D	BnaC01g20810D	3708.A0A078II08	3708.A0A078G1W8	0	0	0	0	0	0.068	0	0.393	0.41
BnaA10g12680D	BnaC05g36680D	3708.A0A078II08	3708.A0A078I0P0	0	0	0	0	0	0.071	0	0.466	0.482
BnaA10g12680D	BnaC03g66050D	3708.A0A078II08	3708.A0A078IA85	0	0	0	0	0	0.066	0.059	0.458	0.482
BnaA10g12680D	BnaC07g50470D	3708.A0A078II08	3708.A0A078JK38	0	0	0	0	0	0.068	0	0.393	0.41
BnaA10g12680D	BnaAnng20980D	3708.A0A078II08	3708.A0A078JGZ0	0	0	0	0	0	0.077	0	0.466	0.486
BnaA10g12690D	BnaC03g13820D	3708.A0A078IKJ0	3708.A0A078FFA1	0	0	0.368	0	0	0	0	0.401	0.605
BnaA10g12690D	BnaC03g13750D	3708.A0A078IKJ0	3708.A0A078FG56	0	0	0.461	0	0	0	0	0	0.461
BnaA10g12690D	BnaC05g01530D	3708.A0A078IKJ0	3708.A0A078FUH3	0	0	0	0	0	0	0	0.404	0.404
BnaA10g12690D	BnaC01g20810D	3708.A0A078IKJ0	3708.A0A078G1W8	0	0	0.355	0	0	0.068	0	0.393	0.603
BnaA10g12690D	BnaC05g36680D	3708.A0A078IKJ0	3708.A0A078I0P0	0	0	0	0	0	0.071	0	0.466	0.482
BnaA10g12690D	BnaC03g66050D	3708.A0A078IKJ0	3708.A0A078IA85	0	0	0	0	0	0.066	0.059	0.458	0.482
BnaA10g12690D	BnaC07g50470D	3708.A0A078IKJ0	3708.A0A078JK38	0	0	0.357	0	0	0.068	0	0.393	0.604
BnaA10g12690D	BnaAnng20980D	3708.A0A078IKJ0	3708.A0A078JGZ0	0	0	0.419	0	0	0.077	0	0.466	0.688
BnaA10g12850D	BnaC03g13380D	3708.A0A078H1E0	3708.A0A078FFZ1	0	0	0.2	0	0.249	0.087	0.069	0.427	0.654
BnaA10g12850D	BnaC09g20480D	3708.A0A078H1E0	3708.A0A078GL10	0	0	0	0	0.054	0.538	0	0.331	0.682
BnaA10g12850D	BnaCnng38580D	3708.A0A078H1E0	3708.A0A078J9R5	0	0	0	0	0	0.072	0	0.406	0.425
BnaA10g12850D	BnaC04g29700D	3708.A0A078H1E0	3708.A0A078H753	0	0	0	0	0	0.072	0	0.406	0.425
BnaA10g12850D	BnaC05g51270D	3708.A0A078H1E0	3708.A0A078J300	0	0	0	0	0.079	0	0	0.433	0.455
BnaA10g12850D	BnaAnng15630D	3708.A0A078H1E0	3708.A0A078J6R4	0	0	0	0	0	0	0	0.504	0.504
BnaA10g12850D	BnaAnng19920D	3708.A0A078H1E0	3708.A0A078JH01	0	0	0	0	0.249	0.087	0.069	0.427	0.585
BnaA10g12850D	BnaC09g33170D	3708.A0A078H1E0	3708.A0A078H2M7	0	0	0	0	0.249	0.087	0.069	0.427	0.585
BnaA10g12850D	BnaCnng17680D	3708.A0A078H1E0	3708.A0A078II14	0	0	0	0	0.054	0.538	0	0.361	0.696
BnaA10g12850D	BnaC03g77670D	3708.A0A078H1E0	3708.A0A078J971	0	0	0.218	0	0.249	0.087	0.069	0.499	0.704
BnaA10g12850D	BnaC03g66050D	3708.A0A078H1E0	3708.A0A078IA85	0	0	0	0	0.056	0.714	0.114	0.469	0.855
BnaA10g28720D	BnaC07g33210D	3708.A0A078JC52	3708.A0A078F5L4	0	0	0	0	0.08	0.087	0	0.418	0.468
BnaA10g28720D	BnaC03g13820D	3708.A0A078JC52	3708.A0A078FFA1	0	0	0	0	0	0	0	0.419	0.418
BnaA10g28720D	BnaC04g48390D	3708.A0A078JC52	3708.A0A078FPP2	0	0	0	0	0.077	0	0	0.466	0.486
BnaA10g28720D	BnaC05g01530D	3708.A0A078JC52	3708.A0A078FUH3	0	0	0	0	0	0	0	0.466	0.465
BnaA10g28720D	BnaC05g02220D	3708.A0A078JC52	3708.A0A078FYH2	0	0	0	0	0	0.062	0.078	0.39	0.426
BnaA10g28720D	BnaC05g36680D	3708.A0A078JC52	3708.A0A078I0P0	0	0	0	0	0.059	0.087	0	0.494	0.527
BnaA10g28720D	BnaAnng08310D	3708.A0A078JC52	3708.A0A078ICW6	0	0	0	0	0	0	0	0.467	0.467
BnaA10g28720D	BnaAnng20980D	3708.A0A078JC52	3708.A0A078JGZ0	0	0	0	0	0	0	0	0.466	0.465
BnaA10g29550D	BnaC04g04310D	3708.A0A078IQD2	3708.A0A078G098	0	0	0	0	0	0	0	0.467	0.467
BnaA10g29790D	BnaC03g66050D	3708.A0A078JUY2	3708.A0A078IA85	0	0	0	0	0	0.548	0	0	0.548
BnaA10g30280D	BnaC03g66050D	3708.A0A078JM04	3708.A0A078IA85	0	0	0	0	0	0.548	0	0	0.548
BnaAnng02440D	BnaC05g23600D	3708.A0A078FZZ2	3708.A0A078F992	0	0	0	0	0	0	0	0.459	0.459
BnaAnng02440D	BnaC03g13820D	3708.A0A078FZZ2	3708.A0A078FFA1	0	0	0	0	0.077	0	0	0.466	0.486
BnaAnng02440D	BnaC08g46890D	3708.A0A078FZZ2	3708.A0A078HWP9	0	0	0	0	0	0	0	0.406	0.406
BnaAnng02440D	BnaAnng20980D	3708.A0A078FZZ2	3708.A0A078JGZ0	0	0	0	0	0	0	0	0.473	0.473
BnaAnng02640D	BnaC05g23600D	3708.A0A078G012	3708.A0A078F992	0	0	0	0	0	0	0	0.459	0.459
BnaAnng02640D	BnaC03g13820D	3708.A0A078G012	3708.A0A078FFA1	0	0	0	0	0.077	0	0	0.466	0.486
BnaAnng02640D	BnaC08g46890D	3708.A0A078G012	3708.A0A078HWP9	0	0	0	0	0	0	0	0.406	0.406
BnaAnng02640D	BnaAnng20980D	3708.A0A078G012	3708.A0A078JGZ0	0	0	0	0	0	0	0	0.473	0.473
BnaAnng08310D	BnaC05g36680D	3708.A0A078ICW6	3708.A0A078I0P0	0	0	0	0	0	0.122	0	0.424	0.472
BnaAnng08310D	BnaC03g14610D	3708.A0A078ICW6	3708.A0A078I3X3	0	0	0	0	0	0	0	0.467	0.467
BnaAnng08310D	BnaCnng54760D	3708.A0A078ICW6	3708.A0A078JPT1	0	0	0	0	0	0	0	0.467	0.467
BnaAnng15630D	BnaC03g13820D	3708.A0A078J6R4	3708.A0A078FFA1	0	0	0	0	0	0	0	0.404	0.404
BnaAnng15630D	BnaC05g00330D	3708.A0A078J6R4	3708.A0A078FQL0	0	0	0	0	0	0	0	0.493	0.493
BnaAnng15630D	BnaC04g13550D	3708.A0A078J6R4	3708.A0A078GDX2	0	0	0	0	0	0	0	0.493	0.493
BnaAnng15630D	BnaC04g29700D	3708.A0A078J6R4	3708.A0A078H753	0	0	0	0	0	0.042	0.129	0.47	0.519
BnaAnng15630D	BnaCnng08860D	3708.A0A078J6R4	3708.A0A078HHZ6	0	0	0	0	0	0	0	0.511	0.511
BnaAnng15630D	BnaC08g47280D	3708.A0A078J6R4	3708.A0A078IYG7	0	0	0	0	0	0	0	0.466	0.465
BnaAnng15630D	BnaCnng75650D	3708.A0A078J6R4	3708.A0A078K287	0	0	0	0	0	0	0	0.466	0.465
BnaAnng15630D	BnaCnng38580D	3708.A0A078J6R4	3708.A0A078J9R5	0	0	0	0	0	0.042	0.129	0.47	0.519
BnaAnng19920D	BnaC05g00330D	3708.A0A078JH01	3708.A0A078FQL0	0	0	0	0	0.249	0.087	0.069	0.439	0.593
BnaAnng19920D	BnaC04g13550D	3708.A0A078JH01	3708.A0A078GDX2	0	0	0	0	0.249	0.087	0.069	0.288	0.484
BnaAnng19920D	BnaCnng08860D	3708.A0A078JH01	3708.A0A078HHZ6	0	0	0	0	0.249	0.087	0.069	0.439	0.593
BnaAnng19920D	BnaC03g66050D	3708.A0A078JH01	3708.A0A078IA85	0	0	0	0	0.06	0.553	0.091	0.387	0.734
BnaAnng19920D	BnaC08g47280D	3708.A0A078JH01	3708.A0A078IYG7	0	0	0	0	0.249	0.087	0.069	0.248	0.455
BnaAnng19920D	BnaC05g51270D	3708.A0A078JH01	3708.A0A078J300	0	0	0	0	0.06	0	0	0.392	0.404
BnaAnng19920D	BnaCnng75650D	3708.A0A078JH01	3708.A0A078K287	0	0	0.205	0	0.249	0.087	0.069	0.248	0.548
BnaAnng20980D	BnaC07g33210D	3708.A0A078JGZ0	3708.A0A078F5L4	0	0	0	0	0	0	0	0.483	0.483
BnaAnng20980D	BnaC05g23600D	3708.A0A078JGZ0	3708.A0A078F992	0	0	0	0	0	0	0	0.495	0.495
BnaAnng20980D	BnaC03g13750D	3708.A0A078JGZ0	3708.A0A078FG56	0	0	0.257	0	0	0	0	0.465	0.585
BnaAnng20980D	BnaC08g08290D	3708.A0A078JGZ0	3708.A0A078FGN2	0	0	0	0	0	0	0	0.403	0.403
BnaAnng20980D	BnaC05g01530D	3708.A0A078JGZ0	3708.A0A078FUH3	0	0	0	0	0	0	0	0.473	0.473
BnaAnng20980D	BnaC05g36680D	3708.A0A078JGZ0	3708.A0A078I0P0	0	0	0	0	0	0	0	0.483	0.483
BnaAnng20980D	BnaC05g30720D	3708.A0A078JGZ0	3708.A0A078I372	0	0	0	0	0	0	0	0.466	0.465
BnaAnng20980D	BnaC03g14610D	3708.A0A078JGZ0	3708.A0A078I3X3	0	0	0	0	0	0	0	0.466	0.465
BnaAnng20980D	BnaCnng54760D	3708.A0A078JGZ0	3708.A0A078JPT1	0	0	0	0	0	0	0	0.466	0.465
BnaAnng24230D	BnaC03g13820D	3708.A0A078JLW5	3708.A0A078FFA1	0	0	0	0	0	0	0	0.465	0.465
BnaAnng24230D	BnaC04g48390D	3708.A0A078JLW5	3708.A0A078FPP2	0	0	0	0	0.077	0	0	0.379	0.402
BnaAnng24230D	BnaC05g01530D	3708.A0A078JLW5	3708.A0A078FUH3	0	0	0	0	0	0	0	0.466	0.465
BnaAnng24230D	BnaC03g66580D	3708.A0A078JLW5	3708.A0A078GS15	0	0	0.232	0	0	0.078	0	0.417	0.551
BnaAnng24230D	BnaC05g36680D	3708.A0A078JLW5	3708.A0A078I0P0	0	0	0	0	0	0.071	0	0.469	0.485
BnaAnng29360D	BnaC03g14250D	3708.A0A078JNJ2	3708.A0A078FGA4	0	0	0	0	0.061	0.388	0	0.298	0.561
BnaAnng29360D	BnaC09g20480D	3708.A0A078JNJ2	3708.A0A078GL10	0	0	0	0	0.137	0.042	0	0.361	0.425
BnaAnng29360D	BnaC04g29700D	3708.A0A078JNJ2	3708.A0A078H753	0	0	0	0	0.061	0.388	0	0.298	0.561
BnaAnng29360D	BnaC03g66050D	3708.A0A078JNJ2	3708.A0A078IA85	0	0	0	0	0.057	0.863	0	0.391	0.914
BnaAnng29360D	BnaCnng17680D	3708.A0A078JNJ2	3708.A0A078II14	0	0	0	0	0.137	0.042	0	0.361	0.425
BnaAnng29360D	BnaC05g51270D	3708.A0A078JNJ2	3708.A0A078J300	0	0	0	0	0.067	0.09	0	0.471	0.511
BnaAnng29360D	BnaCnng38580D	3708.A0A078JNJ2	3708.A0A078J9R5	0	0	0	0	0.061	0.388	0	0.298	0.561
BnaAnng30080D	BnaC07g33210D	3708.A0A078JP59	3708.A0A078F5L4	0	0	0	0	0	0	0	0.495	0.495
BnaAnng30080D	BnaC08g45370D	3708.A0A078JP59	3708.A0A078FA77	0	0	0	0	0	0	0	0.503	0.503
BnaAnng30080D	BnaC04g36850D	3708.A0A078JP59	3708.A0A078G4D1	0	0	0	0	0	0	0	0.467	0.467
BnaAnng30080D	BnaC01g37590D	3708.A0A078JP59	3708.A0A078GFS5	0	0	0	0	0	0	0	0.43	0.43
BnaAnng30080D	BnaC03g64050D	3708.A0A078JP59	3708.A0A078H1V3	0	0	0	0	0	0	0	0.499	0.499
BnaAnng30080D	BnaC03g48550D	3708.A0A078JP59	3708.A0A078HFC5	0	0	0	0	0	0	0	0.482	0.482
BnaAnng30080D	BnaC05g12590D	3708.A0A078JP59	3708.A0A078HQY7	0	0	0	0	0	0	0	0.507	0.507
BnaAnng30080D	BnaC05g36680D	3708.A0A078JP59	3708.A0A078I0P0	0	0	0	0	0	0	0	0.431	0.431
BnaAnng30080D	BnaC09g22280D	3708.A0A078JP59	3708.A0A078I3V3	0	0	0	0	0	0	0	0.483	0.483
BnaAnng30080D	BnaC03g75650D	3708.A0A078JP59	3708.A0A078IRB6	0	0	0	0	0	0	0	0.468	0.468
BnaAnng30080D	BnaCnng28580D	3708.A0A078JP59	3708.A0A078IUX2	0	0	0	0	0	0	0	0.507	0.507
BnaAnng30080D	BnaC08g47130D	3708.A0A078JP59	3708.A0A078IZJ6	0	0	0	0	0	0	0	0.504	0.504
BnaAnng33180D	BnaC03g66050D	3708.A0A078JXF5	3708.A0A078IA85	0	0	0	0	0	0.548	0	0	0.548
BnaC01g00200D	BnaC04g04310D	3708.A0A078I0L6	3708.A0A078G098	0	0	0	0	0	0.044	0.052	0.403	0.411
BnaC01g20810D	BnaC07g33210D	3708.A0A078G1W8	3708.A0A078F5L4	0	0	0	0	0	0.784	0	0.36	0.855
BnaC01g20810D	BnaC03g13750D	3708.A0A078G1W8	3708.A0A078FG56	0	0	0.321	0	0	0.068	0	0.441	0.615
BnaC01g20810D	BnaC07g27490D	3708.A0A078G1W8	3708.A0A078ICP2	0	0	0.26	0	0	0.084	0	0.361	0.529
BnaC01g20810D	BnaC05g36680D	3708.A0A078G1W8	3708.A0A078I0P0	0	0	0	0	0	0.784	0	0.409	0.866
BnaC01g23340D	BnaC04g48390D	3708.A0A078FTP2	3708.A0A078FPP2	0	0	0	0	0.077	0	0	0.439	0.46
BnaC01g23340D	BnaC05g36680D	3708.A0A078FTP2	3708.A0A078I0P0	0	0	0	0	0	0.864	0	0.255	0.894
BnaC01g37590D	BnaC07g33210D	3708.A0A078GFS5	3708.A0A078F5L4	0	0	0	0	0.117	0	0	0.47	0.512
BnaC01g37590D	BnaC08g45370D	3708.A0A078GFS5	3708.A0A078FA77	0	0	0	0	0	0	0	0.495	0.495
BnaC01g37590D	BnaC03g75650D	3708.A0A078GFS5	3708.A0A078IRB6	0	0	0	0	0	0	0	0.461	0.461
BnaC01g37590D	BnaC03g48550D	3708.A0A078GFS5	3708.A0A078HFC5	0	0	0	0	0	0	0	0.469	0.469
BnaC01g37590D	BnaC09g22280D	3708.A0A078GFS5	3708.A0A078I3V3	0	0	0	0	0	0	0	0.469	0.469
BnaC01g37590D	BnaC03g64050D	3708.A0A078GFS5	3708.A0A078H1V3	0	0	0	0	0	0	0	0.493	0.493
BnaC01g37590D	BnaC05g12590D	3708.A0A078GFS5	3708.A0A078HQY7	0	0	0	0	0	0	0	0.495	0.495
BnaC01g37590D	BnaC08g47130D	3708.A0A078GFS5	3708.A0A078IZJ6	0	0	0	0	0	0	0	0.495	0.495
BnaC01g37590D	BnaCnng28580D	3708.A0A078GFS5	3708.A0A078IUX2	0	0	0	0	0	0	0	0.495	0.495
BnaC02g02860D	BnaC03g66050D	3708.A0A078FMS3	3708.A0A078IA85	0	0	0	0	0	0.548	0	0	0.548
BnaC02g12130D	BnaC05g51270D	3708.A0A078HVE3	3708.A0A078J300	0	0	0	0	0.06	0	0	0.392	0.404
BnaC02g12130D	BnaC03g66050D	3708.A0A078HVE3	3708.A0A078IA85	0	0	0	0	0.06	0.553	0.091	0.387	0.734
BnaC03g12520D	BnaC03g66050D	3708.A0A078J6F0	3708.A0A078IA85	0	0	0	0	0	0.794	0	0.454	0.882
BnaC03g13380D	BnaC05g51270D	3708.A0A078FFZ1	3708.A0A078J300	0	0	0	0	0.06	0	0	0.392	0.404
BnaC03g13380D	BnaC08g47280D	3708.A0A078FFZ1	3708.A0A078IYG7	0	0	0	0	0.249	0.087	0.069	0.248	0.455
BnaC03g13380D	BnaCnng75650D	3708.A0A078FFZ1	3708.A0A078K287	0	0	0	0	0.249	0.087	0.069	0.248	0.455
BnaC03g13380D	BnaC04g13550D	3708.A0A078FFZ1	3708.A0A078GDX2	0	0	0	0	0.249	0.087	0.069	0.288	0.484
BnaC03g13380D	BnaC09g28350D	3708.A0A078FFZ1	3708.A0A078H3C3	0	0	0.21	0	0.249	0.087	0.069	0.164	0.501
BnaC03g13380D	BnaC05g00330D	3708.A0A078FFZ1	3708.A0A078FQL0	0	0	0	0	0.249	0.087	0.069	0.439	0.593
BnaC03g13380D	BnaCnng08860D	3708.A0A078FFZ1	3708.A0A078HHZ6	0	0	0	0	0.249	0.087	0.069	0.439	0.593
BnaC03g13380D	BnaC03g66050D	3708.A0A078FFZ1	3708.A0A078IA85	0	0	0	0	0.06	0.553	0.091	0.387	0.734
BnaC03g13750D	BnaC03g13820D	3708.A0A078FG56	3708.A0A078FFA1	0	0	0.28	0	0	0	0	0.471	0.602
BnaC03g13750D	BnaC04g48390D	3708.A0A078FG56	3708.A0A078FPP2	0	0	0	0	0.077	0	0	0.466	0.486
BnaC03g13750D	BnaC03g66050D	3708.A0A078FG56	3708.A0A078IA85	0	0	0	0	0	0.066	0.059	0.477	0.5
BnaC03g13750D	BnaC07g50470D	3708.A0A078FG56	3708.A0A078JK38	0	0	0.362	0	0	0.068	0	0.441	0.638
BnaC03g13820D	BnaC07g33210D	3708.A0A078FFA1	3708.A0A078F5L4	0	0	0	0	0.091	0	0	0.47	0.497
BnaC03g13820D	BnaC05g23600D	3708.A0A078FFA1	3708.A0A078F992	0	0	0	0	0	0	0	0.487	0.487
BnaC03g13820D	BnaC03g14610D	3708.A0A078FFA1	3708.A0A078I3X3	0	0	0	0	0	0	0	0.419	0.418
BnaC03g13820D	BnaCnng54760D	3708.A0A078FFA1	3708.A0A078JPT1	0	0	0	0	0	0	0	0.419	0.418
BnaC03g13820D	BnaC09g38030D	3708.A0A078FFA1	3708.A0A078J778	0	0	0	0	0	0	0	0.428	0.428
BnaC03g13820D	BnaC09g38040D	3708.A0A078FFA1	3708.A0A078J6S5	0	0	0	0	0	0	0	0.428	0.428
BnaC03g13820D	BnaC08g08290D	3708.A0A078FFA1	3708.A0A078FGN2	0	0	0	0	0	0	0	0.429	0.429
BnaC03g13820D	BnaC03g66580D	3708.A0A078FFA1	3708.A0A078GS15	0	0	0	0	0	0	0	0.433	0.433
BnaC03g13820D	BnaC07g27500D	3708.A0A078FFA1	3708.A0A078IGY3	0	0	0	0	0	0	0	0.438	0.438
BnaC03g13820D	BnaCnng46760D	3708.A0A078FFA1	3708.A0A078JF96	0	0	0	0	0	0	0	0.466	0.465
BnaC03g13820D	BnaC09g37350D	3708.A0A078FFA1	3708.A0A078FVU4	0	0	0	0	0	0	0	0.469	0.469
BnaC03g13820D	BnaC04g48390D	3708.A0A078FFA1	3708.A0A078FPP2	0	0	0	0	0	0	0	0.506	0.506
BnaC03g13820D	BnaC05g01530D	3708.A0A078FFA1	3708.A0A078FUH3	0	0	0	0	0.077	0	0	0.494	0.512
BnaC03g13820D	BnaC05g36680D	3708.A0A078FFA1	3708.A0A078I0P0	0	0	0	0	0.063	0	0	0.524	0.534
BnaC03g13820D	BnaC07g27490D	3708.A0A078FFA1	3708.A0A078ICP2	0	0	0.209	0	0	0	0	0.438	0.536
BnaC03g14250D	BnaCnng17680D	3708.A0A078FGA4	3708.A0A078II14	0	0	0	0	0	0.058	0	0.394	0.404
BnaC03g14250D	BnaC09g20480D	3708.A0A078FGA4	3708.A0A078GL10	0	0	0	0	0	0.058	0	0.394	0.404
BnaC03g14250D	BnaC09g22360D	3708.A0A078FGA4	3708.A0A078I5J5	0	0	0	0	0.061	0.388	0	0.298	0.561
BnaC03g14250D	BnaCnng11830D	3708.A0A078FGA4	3708.A0A078I435	0	0	0	0	0.061	0.388	0	0.298	0.561
BnaC03g14250D	BnaC03g66050D	3708.A0A078FGA4	3708.A0A078IA85	0	0	0	0	0	0.525	0	0.365	0.685
BnaC03g14610D	BnaC07g33210D	3708.A0A078I3X3	3708.A0A078F5L4	0	0	0	0	0.08	0.087	0	0.418	0.468
BnaC03g14610D	BnaC04g48390D	3708.A0A078I3X3	3708.A0A078FPP2	0	0	0	0	0.077	0	0	0.466	0.486
BnaC03g14610D	BnaC05g01530D	3708.A0A078I3X3	3708.A0A078FUH3	0	0	0	0	0	0	0	0.466	0.465
BnaC03g14610D	BnaC05g02220D	3708.A0A078I3X3	3708.A0A078FYH2	0	0	0	0	0	0.062	0.078	0.39	0.426
BnaC03g14610D	BnaC05g36680D	3708.A0A078I3X3	3708.A0A078I0P0	0	0	0	0	0.059	0.087	0	0.494	0.527
BnaC03g15490D	BnaC09g20480D	3708.A0A078H455	3708.A0A078GL10	0	0	0	0	0.054	0.538	0	0.331	0.682
BnaC03g15490D	BnaC05g51270D	3708.A0A078H455	3708.A0A078J300	0	0	0	0	0.079	0	0	0.433	0.455
BnaC03g15490D	BnaCnng17680D	3708.A0A078H455	3708.A0A078II14	0	0	0	0	0.054	0.538	0	0.331	0.682
BnaC03g15490D	BnaC03g66050D	3708.A0A078H455	3708.A0A078IA85	0	0	0	0	0.056	0.714	0.114	0.395	0.835
BnaC03g22060D	BnaC03g66050D	3708.A0A078GHW2	3708.A0A078IA85	0	0	0	0	0	0.066	0.059	0.436	0.461
BnaC03g23290D	BnaC03g66050D	3708.A0A078GB00	3708.A0A078IA85	0	0	0	0	0	0.548	0	0	0.548
BnaC03g23300D	BnaC03g66050D	3708.A0A078G7U8	3708.A0A078IA85	0	0	0	0	0	0.548	0	0	0.548
BnaC03g35900D	BnaC03g66050D	3708.A0A078F854	3708.A0A078IA85	0	0	0	0	0	0	0	0.468	0.468
BnaC03g48550D	BnaC07g33210D	3708.A0A078HFC5	3708.A0A078F5L4	0	0	0	0	0	0	0	0.493	0.493
BnaC03g48550D	BnaC08g45370D	3708.A0A078HFC5	3708.A0A078FA77	0	0	0	0	0	0	0	0.493	0.493
BnaC03g48550D	BnaC04g36850D	3708.A0A078HFC5	3708.A0A078G4D1	0	0	0	0	0	0	0	0.466	0.465
BnaC03g48550D	BnaC03g64050D	3708.A0A078HFC5	3708.A0A078H1V3	0	0	0	0	0	0	0	0.493	0.493
BnaC03g48550D	BnaC05g36680D	3708.A0A078HFC5	3708.A0A078I0P0	0	0	0	0	0	0	0	0.403	0.403
BnaC03g48550D	BnaC06g27780D	3708.A0A078HFC5	3708.A0A078IPB9	0	0	0	0	0	0	0	0.451	0.451
BnaC03g48550D	BnaC03g75650D	3708.A0A078HFC5	3708.A0A078IRB6	0	0	0	0	0.077	0	0	0.438	0.459
BnaC03g48550D	BnaC09g22280D	3708.A0A078HFC5	3708.A0A078I3V3	0	0	0	0	0	0	0	0.467	0.467
BnaC03g48550D	BnaC05g12590D	3708.A0A078HFC5	3708.A0A078HQY7	0	0	0	0	0	0	0	0.493	0.493
BnaC03g48550D	BnaC08g47130D	3708.A0A078HFC5	3708.A0A078IZJ6	0	0	0	0	0	0	0	0.493	0.493
BnaC03g48550D	BnaCnng28580D	3708.A0A078HFC5	3708.A0A078IUX2	0	0	0	0	0	0	0	0.493	0.493
BnaC03g60370D	BnaC04g04310D	3708.A0A078FFW3	3708.A0A078G098	0	0	0	0	0	0.044	0.052	0.403	0.411
BnaC03g63320D	BnaC03g66050D	3708.A0A078F870	3708.A0A078IA85	0	0	0	0	0	0.548	0	0	0.548
BnaC03g64050D	BnaC07g33210D	3708.A0A078H1V3	3708.A0A078F5L4	0	0	0	0	0	0	0	0.511	0.511
BnaC03g64050D	BnaC08g45370D	3708.A0A078H1V3	3708.A0A078FA77	0	0	0	0	0	0	0	0.513	0.513
BnaC03g64050D	BnaC04g36850D	3708.A0A078H1V3	3708.A0A078G4D1	0	0	0	0	0	0	0	0.478	0.478
BnaC03g64050D	BnaC06g27780D	3708.A0A078H1V3	3708.A0A078IPB9	0	0	0	0	0	0	0	0.466	0.465
BnaC03g64050D	BnaC03g75650D	3708.A0A078H1V3	3708.A0A078IRB6	0	0	0	0	0	0	0	0.47	0.47
BnaC03g64050D	BnaC09g22280D	3708.A0A078H1V3	3708.A0A078I3V3	0	0	0	0	0	0	0	0.493	0.493
BnaC03g64050D	BnaC05g12590D	3708.A0A078H1V3	3708.A0A078HQY7	0	0	0	0	0	0	0	0.514	0.514
BnaC03g64050D	BnaC08g47130D	3708.A0A078H1V3	3708.A0A078IZJ6	0	0	0	0	0	0	0	0.514	0.514
BnaC03g64050D	BnaCnng28580D	3708.A0A078H1V3	3708.A0A078IUX2	0	0	0	0	0	0	0	0.514	0.514
BnaC03g64940D	BnaC03g66050D	3708.A0A078GQI1	3708.A0A078IA85	0	0	0	0	0	0.548	0	0	0.548
BnaC03g66050D	BnaC05g23600D	3708.A0A078IA85	3708.A0A078F992	0	0	0	0	0	0.066	0.059	0.493	0.515
BnaC03g66050D	BnaCnng03320D	3708.A0A078IA85	3708.A0A078FAI8	0	0	0	0	0	0	0	0.448	0.448
BnaC03g66050D	BnaC06g13940D	3708.A0A078IA85	3708.A0A078FM20	0	0	0	0	0.06	0.553	0.091	0.387	0.734
BnaC03g66050D	BnaC04g47590D	3708.A0A078IA85	3708.A0A078FPH1	0	0	0	0	0	0.548	0	0	0.548
BnaC03g66050D	BnaC05g00650D	3708.A0A078IA85	3708.A0A078FPY6	0	0	0	0	0	0	0	0.429	0.429
BnaC03g66050D	BnaC05g00330D	3708.A0A078IA85	3708.A0A078FQL0	0	0	0	0	0.056	0.714	0.114	0.436	0.847
BnaC03g66050D	BnaC09g21090D	3708.A0A078IA85	3708.A0A078FYL1	0	0	0	0	0	0.548	0	0	0.548
BnaC03g66050D	BnaC04g04890D	3708.A0A078IA85	3708.A0A078G0N3	0	0	0	0	0	0.548	0	0	0.548
BnaC03g66050D	BnaC04g01820D	3708.A0A078IA85	3708.A0A078GBM1	0	0	0	0	0	0.548	0	0	0.548
BnaC03g66050D	BnaC04g13550D	3708.A0A078IA85	3708.A0A078GDX2	0	0	0	0	0.056	0.714	0.114	0.466	0.855
BnaC03g66050D	BnaC09g20480D	3708.A0A078IA85	3708.A0A078GL10	0	0	0	0	0.289	0.545	0	0.484	0.818
BnaC03g66050D	BnaC09g42370D	3708.A0A078IA85	3708.A0A078GM77	0	0	0	0	0	0.794	0	0.454	0.882
BnaC03g66050D	BnaC04g24540D	3708.A0A078IA85	3708.A0A078GWW0	0	0	0	0	0	0.548	0	0	0.548
BnaC03g66050D	BnaC04g31920D	3708.A0A078IA85	3708.A0A078GXQ0	0	0	0	0	0	0.545	0	0	0.545
BnaC03g66050D	BnaC09g33170D	3708.A0A078IA85	3708.A0A078H2M7	0	0	0	0	0.06	0.553	0.091	0.387	0.734
BnaC03g66050D	BnaC09g28350D	3708.A0A078IA85	3708.A0A078H3C3	0	0	0	0	0.056	0.714	0.114	0.395	0.835
BnaC03g66050D	BnaC04g29700D	3708.A0A078IA85	3708.A0A078H753	0	0	0	0	0	0.525	0	0.365	0.685
BnaC03g66050D	BnaC06g12670D	3708.A0A078IA85	3708.A0A078HGY1	0	0	0	0	0	0.066	0.059	0.379	0.406
BnaC03g66050D	BnaCnng08860D	3708.A0A078IA85	3708.A0A078HHZ6	0	0	0	0	0.056	0.714	0.114	0.469	0.855
BnaC03g66050D	BnaCnng08650D	3708.A0A078IA85	3708.A0A078HKZ3	0	0	0	0	0	0	0	0.429	0.429
BnaC03g66050D	BnaC04g31230D	3708.A0A078IA85	3708.A0A078HLZ7	0	0	0	0	0	0.066	0.059	0.379	0.406
BnaC03g66050D	BnaC08g19920D	3708.A0A078IA85	3708.A0A078HPU1	0	0	0	0	0	0.066	0.059	0.436	0.461
BnaC03g66050D	BnaCnng11830D	3708.A0A078IA85	3708.A0A078I435	0	0	0	0	0.057	0.863	0	0.391	0.914
BnaC03g66050D	BnaC09g22360D	3708.A0A078IA85	3708.A0A078I5J5	0	0	0	0	0.057	0.863	0	0.391	0.914
BnaC03g66050D	BnaC07g27490D	3708.A0A078IA85	3708.A0A078ICP2	0	0	0	0	0	0.066	0.059	0.409	0.435
BnaC03g66050D	BnaC07g27500D	3708.A0A078IA85	3708.A0A078IGY3	0	0	0	0	0	0.066	0.059	0.409	0.435
BnaC03g66050D	BnaCnng67260D	3708.A0A078IA85	3708.A0A078JXK1	0	0	0	0	0	0.548	0	0	0.548
BnaC03g66050D	BnaCnng56140D	3708.A0A078IA85	3708.A0A078JQQ5	0	0	0	0	0	0.548	0	0	0.548
BnaC03g66050D	BnaCnng35030D	3708.A0A078IA85	3708.A0A078J7T7	0	0	0	0	0	0.548	0	0	0.548
BnaC03g66050D	BnaCnng46250D	3708.A0A078IA85	3708.A0A078JIP3	0	0	0	0	0	0.548	0	0	0.548
BnaC03g66050D	BnaCnng39030D	3708.A0A078IA85	3708.A0A078JCL9	0	0	0	0	0	0.548	0	0	0.548
BnaC03g66050D	BnaCnng67840D	3708.A0A078IA85	3708.A0A078JY03	0	0	0	0	0	0.548	0	0	0.548
BnaC03g66050D	BnaC05g51270D	3708.A0A078IA85	3708.A0A078J300	0	0	0	0	0.255	0.154	0	0.433	0.611
BnaC03g66050D	BnaCnng38580D	3708.A0A078IA85	3708.A0A078J9R5	0	0	0	0	0	0.525	0	0.365	0.685
BnaC03g66050D	BnaC03g77670D	3708.A0A078IA85	3708.A0A078J971	0	0	0	0	0.06	0.553	0.091	0.387	0.734
BnaC03g66050D	BnaCnng17680D	3708.A0A078IA85	3708.A0A078II14	0	0	0	0	0.289	0.545	0	0.484	0.818
BnaC03g66050D	BnaCnng75650D	3708.A0A078IA85	3708.A0A078K287	0	0	0	0	0.056	0.714	0.114	0.395	0.835
BnaC03g66050D	BnaC08g47280D	3708.A0A078IA85	3708.A0A078IYG7	0	0	0	0	0.056	0.714	0.114	0.395	0.835
BnaC03g66050D	BnaCnng50310D	3708.A0A078IA85	3708.A0A078JFI0	0	0	0	0	0	0.794	0	0.454	0.882
BnaC03g66050D	BnaCnng56200D	3708.A0A078IA85	3708.A0A078JQS9	0	0	0	0	0	0.794	0	0.454	0.882
BnaC03g66580D	BnaC05g01530D	3708.A0A078GS15	3708.A0A078FUH3	0	0	0	0	0	0	0	0.433	0.433
BnaC03g66580D	BnaC09g37350D	3708.A0A078GS15	3708.A0A078FVU4	0	0	0.186	0.626	0	0.772	0.066	0.514	0.904
BnaC03g66580D	BnaC05g30720D	3708.A0A078GS15	3708.A0A078I372	0	0	0	0.586	0.095	0	0	0.419	0.451
BnaC03g66580D	BnaC05g36680D	3708.A0A078GS15	3708.A0A078I0P0	0	0	0	0	0	0.071	0	0.47	0.486
BnaC03g66580D	BnaC08g46890D	3708.A0A078GS15	3708.A0A078HWP9	0	0	0.52	0	0.057	0.047	0.059	0	0.539
BnaC03g75650D	BnaC07g33210D	3708.A0A078IRB6	3708.A0A078F5L4	0	0	0	0	0	0	0	0.47	0.47
BnaC03g75650D	BnaC08g45370D	3708.A0A078IRB6	3708.A0A078FA77	0	0	0	0	0	0	0	0.471	0.471
BnaC03g75650D	BnaC04g36850D	3708.A0A078IRB6	3708.A0A078G4D1	0	0	0	0	0	0	0	0.433	0.433
BnaC03g75650D	BnaC05g12590D	3708.A0A078IRB6	3708.A0A078HQY7	0	0	0	0	0	0	0	0.471	0.471
BnaC03g75650D	BnaC09g22280D	3708.A0A078IRB6	3708.A0A078I3V3	0	0	0	0	0.09	0	0	0.438	0.466
BnaC03g75650D	BnaC06g27780D	3708.A0A078IRB6	3708.A0A078IPB9	0	0	0	0	0	0	0	0.406	0.406
BnaC03g75650D	BnaCnng28580D	3708.A0A078IRB6	3708.A0A078IUX2	0	0	0	0	0	0	0	0.471	0.471
BnaC03g75650D	BnaC08g47130D	3708.A0A078IRB6	3708.A0A078IZJ6	0	0	0	0	0	0	0	0.471	0.471
BnaC03g77670D	BnaC05g00330D	3708.A0A078J971	3708.A0A078FQL0	0	0	0.212	0	0.249	0.087	0.069	0.471	0.685
BnaC03g77670D	BnaC04g13550D	3708.A0A078J971	3708.A0A078GDX2	0	0	0.215	0	0.249	0.087	0.069	0.471	0.686
BnaC03g77670D	BnaC09g28350D	3708.A0A078J971	3708.A0A078H3C3	0	0	0.227	0	0.249	0.087	0.069	0.164	0.512
BnaC03g77670D	BnaCnng08860D	3708.A0A078J971	3708.A0A078HHZ6	0	0	0.214	0	0.249	0.087	0.069	0.499	0.702
BnaC03g77670D	BnaC08g47280D	3708.A0A078J971	3708.A0A078IYG7	0	0	0	0	0.249	0.087	0.069	0.457	0.606
BnaC03g77670D	BnaC05g51270D	3708.A0A078J971	3708.A0A078J300	0	0	0	0	0.06	0	0	0.392	0.404
BnaC03g77670D	BnaCnng75650D	3708.A0A078J971	3708.A0A078K287	0	0	0.217	0	0.249	0.087	0.069	0.457	0.679
BnaC04g04310D	BnaC09g18950D	3708.A0A078G098	3708.A0A078GCN6	0	0	0	0	0	0	0	0.411	0.41
BnaC04g04310D	BnaC04g31230D	3708.A0A078G098	3708.A0A078HLZ7	0	0	0	0	0	0.044	0.052	0.43	0.438
BnaC04g04310D	BnaC06g12670D	3708.A0A078G098	3708.A0A078HGY1	0	0	0	0	0	0.044	0.052	0.43	0.438
BnaC04g04310D	BnaCnng56900D	3708.A0A078G098	3708.A0A078JN52	0	0	0	0	0	0	0	0.467	0.467
BnaC04g13550D	BnaCnng38580D	3708.A0A078GDX2	3708.A0A078J9R5	0	0	0	0	0	0.072	0	0.383	0.402
BnaC04g13550D	BnaC04g29700D	3708.A0A078GDX2	3708.A0A078H753	0	0	0	0	0	0.072	0	0.383	0.402
BnaC04g13550D	BnaC05g51270D	3708.A0A078GDX2	3708.A0A078J300	0	0	0	0	0.079	0	0	0.433	0.455
BnaC04g13550D	BnaC09g33170D	3708.A0A078GDX2	3708.A0A078H2M7	0	0	0	0	0.249	0.087	0.069	0.288	0.484
BnaC04g13550D	BnaC09g20480D	3708.A0A078GDX2	3708.A0A078GL10	0	0	0	0	0.054	0.538	0	0.331	0.682
BnaC04g13550D	BnaCnng17680D	3708.A0A078GDX2	3708.A0A078II14	0	0	0	0	0.054	0.538	0	0.374	0.702
BnaC04g29700D	BnaC09g20480D	3708.A0A078H753	3708.A0A078GL10	0	0	0	0	0	0.058	0	0.394	0.404
BnaC04g29700D	BnaCnng17680D	3708.A0A078H753	3708.A0A078II14	0	0	0	0	0	0.058	0	0.394	0.404
BnaC04g29700D	BnaCnng08860D	3708.A0A078H753	3708.A0A078HHZ6	0	0	0	0	0	0.072	0	0.466	0.483
BnaC04g29700D	BnaCnng11830D	3708.A0A078H753	3708.A0A078I435	0	0	0	0	0.061	0.388	0	0.298	0.561
BnaC04g29700D	BnaC09g22360D	3708.A0A078H753	3708.A0A078I5J5	0	0	0	0	0.061	0.388	0	0.298	0.561
BnaC04g31220D	BnaCnng45760D	3708.A0A078HKN6	3708.A0A078JI12	0	0	0	0	0	0	0	0.648	0.648
BnaC04g31230D	BnaC06g12500D	3708.A0A078HLZ7	3708.A0A078IJ15	0	0	0	0	0	0	0	0.466	0.465
BnaC04g36850D	BnaC07g33210D	3708.A0A078G4D1	3708.A0A078F5L4	0	0	0	0	0	0	0	0.471	0.471
BnaC04g36850D	BnaC08g45370D	3708.A0A078G4D1	3708.A0A078FA77	0	0	0	0	0	0	0	0.486	0.485
BnaC04g36850D	BnaC09g22280D	3708.A0A078G4D1	3708.A0A078I3V3	0	0	0	0	0	0	0	0.466	0.465
BnaC04g36850D	BnaCnng28580D	3708.A0A078G4D1	3708.A0A078IUX2	0	0	0	0	0	0	0	0.492	0.491
BnaC04g36850D	BnaC08g47130D	3708.A0A078G4D1	3708.A0A078IZJ6	0	0	0	0	0	0	0	0.492	0.491
BnaC04g36850D	BnaC05g12590D	3708.A0A078G4D1	3708.A0A078HQY7	0	0	0	0	0	0	0	0.492	0.491
BnaC04g48390D	BnaC05g23600D	3708.A0A078FPP2	3708.A0A078F992	0	0	0	0	0.077	0	0	0.513	0.531
BnaC04g48390D	BnaC08g41590D	3708.A0A078FPP2	3708.A0A078FSR7	0	0	0	0	0	0.043	0	0.403	0.404
BnaC04g48390D	BnaC07g32280D	3708.A0A078FPP2	3708.A0A078GV93	0	0	0	0	0.077	0	0	0.439	0.46
BnaC04g48390D	BnaCnng46760D	3708.A0A078FPP2	3708.A0A078JF96	0	0	0	0	0.077	0	0	0.457	0.477
BnaC04g48390D	BnaCnng54760D	3708.A0A078FPP2	3708.A0A078JPT1	0	0	0	0	0.077	0	0	0.466	0.486
BnaC04g48390D	BnaC05g01530D	3708.A0A078FPP2	3708.A0A078FUH3	0	0	0	0	0	0	0	0.51	0.51
BnaC04g48390D	BnaC05g36680D	3708.A0A078FPP2	3708.A0A078I0P0	0	0	0	0	0	0	0	0.523	0.523
BnaC05g00240D	BnaC07g33210D	3708.A0A078FL24	3708.A0A078F5L4	0	0	0	0	0	0	0	0.43	0.43
BnaC05g00240D	BnaC09g38040D	3708.A0A078FL24	3708.A0A078J6S5	0	0	0	0	0	0	0	0.435	0.435
BnaC05g00240D	BnaC09g38030D	3708.A0A078FL24	3708.A0A078J778	0	0	0	0	0	0	0	0.435	0.435
BnaC05g00240D	BnaC05g36680D	3708.A0A078FL24	3708.A0A078I0P0	0	0	0	0	0	0	0	0.495	0.495
BnaC05g00330D	BnaC05g51270D	3708.A0A078FQL0	3708.A0A078J300	0	0	0	0	0.079	0	0	0.433	0.455
BnaC05g00330D	BnaC09g33170D	3708.A0A078FQL0	3708.A0A078H2M7	0	0	0	0	0.249	0.087	0.069	0.439	0.593
BnaC05g00330D	BnaC09g20480D	3708.A0A078FQL0	3708.A0A078GL10	0	0	0	0	0.054	0.538	0	0.331	0.682
BnaC05g00330D	BnaCnng17680D	3708.A0A078FQL0	3708.A0A078II14	0	0	0	0	0.054	0.538	0	0.331	0.682
BnaC05g01530D	BnaC05g23600D	3708.A0A078FUH3	3708.A0A078F992	0	0	0	0	0	0	0	0.493	0.493
BnaC05g01530D	BnaC08g08290D	3708.A0A078FUH3	3708.A0A078FGN2	0	0	0	0	0	0	0	0.428	0.428
BnaC05g01530D	BnaC08g41590D	3708.A0A078FUH3	3708.A0A078FSR7	0	0	0	0	0	0	0	0.471	0.471
BnaC05g01530D	BnaC05g30720D	3708.A0A078FUH3	3708.A0A078I372	0	0	0	0	0	0	0	0.431	0.431
BnaC05g01530D	BnaC09g38030D	3708.A0A078FUH3	3708.A0A078J778	0	0	0	0	0	0	0	0.452	0.452
BnaC05g01530D	BnaC09g38040D	3708.A0A078FUH3	3708.A0A078J6S5	0	0	0	0	0	0	0	0.452	0.452
BnaC05g01530D	BnaC07g27500D	3708.A0A078FUH3	3708.A0A078IGY3	0	0	0	0	0	0.043	0	0.462	0.463
BnaC05g01530D	BnaC07g27490D	3708.A0A078FUH3	3708.A0A078ICP2	0	0	0	0	0	0.043	0	0.462	0.463
BnaC05g01530D	BnaC09g37350D	3708.A0A078FUH3	3708.A0A078FVU4	0	0	0	0	0	0	0	0.466	0.465
BnaC05g01530D	BnaCnng54760D	3708.A0A078FUH3	3708.A0A078JPT1	0	0	0	0	0	0	0	0.466	0.465
BnaC05g01530D	BnaCnng46760D	3708.A0A078FUH3	3708.A0A078JF96	0	0	0	0	0	0	0	0.493	0.493
BnaC05g01530D	BnaC08g46890D	3708.A0A078FUH3	3708.A0A078HWP9	0	0	0	0	0	0	0	0.497	0.497
BnaC05g02220D	BnaCnng54760D	3708.A0A078FYH2	3708.A0A078JPT1	0	0	0	0	0	0.062	0.078	0.39	0.426
BnaC05g12590D	BnaC07g33210D	3708.A0A078HQY7	3708.A0A078F5L4	0	0	0	0	0	0	0	0.513	0.513
BnaC05g12590D	BnaC08g45370D	3708.A0A078HQY7	3708.A0A078FA77	0	0	0	0	0	0	0	0.514	0.514
BnaC05g12590D	BnaC05g36680D	3708.A0A078HQY7	3708.A0A078I0P0	0	0	0	0	0	0	0	0.466	0.465
BnaC05g12590D	BnaC06g27780D	3708.A0A078HQY7	3708.A0A078IPB9	0	0	0	0	0	0	0	0.475	0.475
BnaC05g12590D	BnaC09g22280D	3708.A0A078HQY7	3708.A0A078I3V3	0	0	0	0	0	0	0	0.493	0.493
BnaC05g12590D	BnaC08g47130D	3708.A0A078HQY7	3708.A0A078IZJ6	0	0	0	0	0	0	0	0.515	0.515
BnaC05g12590D	BnaCnng28580D	3708.A0A078HQY7	3708.A0A078IUX2	0	0	0	0	0	0	0	0.515	0.515
BnaC05g23600D	BnaC07g33210D	3708.A0A078F992	3708.A0A078F5L4	0	0	0	0	0	0.071	0	0.459	0.475
BnaC05g23600D	BnaC05g36680D	3708.A0A078F992	3708.A0A078I0P0	0	0	0	0	0	0.071	0	0.504	0.519
BnaC05g30720D	BnaC09g37350D	3708.A0A078I372	3708.A0A078FVU4	0	0	0	0.566	0	0.074	0.066	0.493	0.523
BnaC05g30720D	BnaC05g36680D	3708.A0A078I372	3708.A0A078I0P0	0	0	0	0	0	0.071	0	0.471	0.487
BnaC05g36680D	BnaC08g08290D	3708.A0A078I0P0	3708.A0A078FGN2	0	0	0	0	0	0	0	0.469	0.469
BnaC05g36680D	BnaC08g41590D	3708.A0A078I0P0	3708.A0A078FSR7	0	0	0	0	0	0	0	0.466	0.465
BnaC05g36680D	BnaC09g37350D	3708.A0A078I0P0	3708.A0A078FVU4	0	0	0	0	0	0	0	0.511	0.511
BnaC05g36680D	BnaC07g32280D	3708.A0A078I0P0	3708.A0A078GV93	0	0	0	0	0	0.864	0	0.255	0.894
BnaC05g36680D	BnaC08g46890D	3708.A0A078I0P0	3708.A0A078HWP9	0	0	0	0	0	0	0	0.455	0.455
BnaC05g36680D	BnaC09g22280D	3708.A0A078I0P0	3708.A0A078I3V3	0	0	0	0	0	0	0	0.403	0.403
BnaC05g36680D	BnaCnng28580D	3708.A0A078I0P0	3708.A0A078IUX2	0	0	0	0	0	0	0	0.466	0.465
BnaC05g36680D	BnaC06g27780D	3708.A0A078I0P0	3708.A0A078IPB9	0	0	0	0	0	0	0	0.466	0.465
BnaC05g36680D	BnaC08g47130D	3708.A0A078I0P0	3708.A0A078IZJ6	0	0	0	0	0	0	0	0.466	0.465
BnaC05g36680D	BnaCnng46760D	3708.A0A078I0P0	3708.A0A078JF96	0	0	0	0	0	0.071	0	0.449	0.466
BnaC05g36680D	BnaC09g38040D	3708.A0A078I0P0	3708.A0A078J6S5	0	0	0	0	0	0	0	0.51	0.51
BnaC05g36680D	BnaC09g38030D	3708.A0A078I0P0	3708.A0A078J778	0	0	0	0	0	0	0	0.51	0.51
BnaC05g36680D	BnaCnng54760D	3708.A0A078I0P0	3708.A0A078JPT1	0	0	0	0	0.059	0.087	0	0.494	0.527
BnaC05g36680D	BnaC07g27490D	3708.A0A078I0P0	3708.A0A078ICP2	0	0	0	0	0	0.122	0	0.493	0.535
BnaC05g36680D	BnaC07g27500D	3708.A0A078I0P0	3708.A0A078IGY3	0	0	0	0	0	0.122	0	0.493	0.535
BnaC05g36680D	BnaC07g50470D	3708.A0A078I0P0	3708.A0A078JK38	0	0	0	0	0	0.784	0	0.409	0.866
BnaC05g51270D	BnaC06g13940D	3708.A0A078J300	3708.A0A078FM20	0	0	0	0	0.06	0	0	0.392	0.404
BnaC05g51270D	BnaC09g33170D	3708.A0A078J300	3708.A0A078H2M7	0	0	0	0	0.06	0	0	0.392	0.404
BnaC05g51270D	BnaC09g28350D	3708.A0A078J300	3708.A0A078H3C3	0	0	0	0	0.079	0	0	0.433	0.455
BnaC05g51270D	BnaCnng08860D	3708.A0A078J300	3708.A0A078HHZ6	0	0	0	0	0.079	0	0	0.433	0.455
BnaC05g51270D	BnaCnng11830D	3708.A0A078J300	3708.A0A078I435	0	0	0	0	0.067	0.09	0	0.471	0.511
BnaC05g51270D	BnaC09g22360D	3708.A0A078J300	3708.A0A078I5J5	0	0	0	0	0.067	0.09	0	0.471	0.511
BnaC05g51270D	BnaC08g47280D	3708.A0A078J300	3708.A0A078IYG7	0	0	0	0	0.079	0	0	0.433	0.455
BnaC05g51270D	BnaCnng75650D	3708.A0A078J300	3708.A0A078K287	0	0	0	0	0.079	0	0	0.433	0.455
BnaC06g12500D	BnaC06g12670D	3708.A0A078IJ15	3708.A0A078HGY1	0	0	0	0	0	0	0	0.466	0.465
BnaC06g27780D	BnaC07g33210D	3708.A0A078IPB9	3708.A0A078F5L4	0	0	0	0	0	0	0	0.511	0.511
BnaC06g27780D	BnaC08g45370D	3708.A0A078IPB9	3708.A0A078FA77	0	0	0	0	0	0	0	0.47	0.47
BnaC06g27780D	BnaC09g22280D	3708.A0A078IPB9	3708.A0A078I3V3	0	0	0	0	0	0	0	0.454	0.454
BnaC06g27780D	BnaC08g47130D	3708.A0A078IPB9	3708.A0A078IZJ6	0	0	0	0	0	0	0	0.473	0.473
BnaC06g27780D	BnaCnng28580D	3708.A0A078IPB9	3708.A0A078IUX2	0	0	0	0	0	0	0	0.475	0.475
BnaC07g27490D	BnaC07g50470D	3708.A0A078ICP2	3708.A0A078JK38	0	0	0.26	0	0	0.084	0	0.361	0.529
BnaC07g33210D	BnaC09g38030D	3708.A0A078F5L4	3708.A0A078J778	0	0	0	0	0	0	0	0.466	0.465
BnaC07g33210D	BnaC09g38040D	3708.A0A078F5L4	3708.A0A078J6S5	0	0	0	0	0	0	0	0.466	0.465
BnaC07g33210D	BnaCnng54760D	3708.A0A078F5L4	3708.A0A078JPT1	0	0	0	0	0.08	0.087	0	0.418	0.468
BnaC07g33210D	BnaC09g22280D	3708.A0A078F5L4	3708.A0A078I3V3	0	0	0	0	0	0	0	0.493	0.493
BnaC07g33210D	BnaC08g45370D	3708.A0A078F5L4	3708.A0A078FA77	0	0	0	0	0	0	0	0.512	0.512
BnaC07g33210D	BnaC08g47130D	3708.A0A078F5L4	3708.A0A078IZJ6	0	0	0	0	0	0	0	0.513	0.513
BnaC07g33210D	BnaCnng28580D	3708.A0A078F5L4	3708.A0A078IUX2	0	0	0	0	0	0	0	0.513	0.513
BnaC07g33210D	BnaC07g50470D	3708.A0A078F5L4	3708.A0A078JK38	0	0	0	0	0	0.784	0	0.36	0.855
BnaC08g45370D	BnaC09g22280D	3708.A0A078FA77	3708.A0A078I3V3	0	0	0	0	0	0	0	0.493	0.493
BnaC08g45370D	BnaCnng28580D	3708.A0A078FA77	3708.A0A078IUX2	0	0	0	0	0	0	0	0.514	0.514
BnaC08g45370D	BnaC08g47130D	3708.A0A078FA77	3708.A0A078IZJ6	0	0	0	0	0	0	0	0.514	0.514
BnaC08g47130D	BnaC09g22280D	3708.A0A078IZJ6	3708.A0A078I3V3	0	0	0	0	0	0	0	0.493	0.493
BnaC08g47130D	BnaCnng28580D	3708.A0A078IZJ6	3708.A0A078IUX2	0	0	0	0	0	0	0	0.515	0.515
BnaC08g47280D	BnaC09g20480D	3708.A0A078IYG7	3708.A0A078GL10	0	0	0	0	0.054	0.538	0	0.331	0.682
BnaC08g47280D	BnaC09g33170D	3708.A0A078IYG7	3708.A0A078H2M7	0	0	0	0	0.249	0.087	0.069	0.248	0.455
BnaC08g47280D	BnaCnng17680D	3708.A0A078IYG7	3708.A0A078II14	0	0	0	0	0.054	0.538	0	0.331	0.682
BnaC09g20480D	BnaCnng38580D	3708.A0A078GL10	3708.A0A078J9R5	0	0	0	0	0	0.058	0	0.394	0.404
BnaC09g20480D	BnaCnng11830D	3708.A0A078GL10	3708.A0A078I435	0	0	0	0	0.137	0.042	0	0.361	0.425
BnaC09g20480D	BnaC09g22360D	3708.A0A078GL10	3708.A0A078I5J5	0	0	0	0	0.137	0.042	0	0.361	0.425
BnaC09g20480D	BnaCnng75650D	3708.A0A078GL10	3708.A0A078K287	0	0	0	0	0.054	0.538	0	0.331	0.682
BnaC09g20480D	BnaC09g28350D	3708.A0A078GL10	3708.A0A078H3C3	0	0	0	0	0.054	0.538	0	0.331	0.682
BnaC09g20480D	BnaCnng08860D	3708.A0A078GL10	3708.A0A078HHZ6	0	0	0	0	0.054	0.538	0	0.331	0.682
BnaC09g22280D	BnaCnng28580D	3708.A0A078I3V3	3708.A0A078IUX2	0	0	0	0	0	0	0	0.493	0.493
BnaC09g22360D	BnaCnng17680D	3708.A0A078I5J5	3708.A0A078II14	0	0	0	0	0.137	0.042	0	0.361	0.425
BnaC09g22360D	BnaCnng38580D	3708.A0A078I5J5	3708.A0A078J9R5	0	0	0	0	0.061	0.388	0	0.298	0.561
BnaC09g28350D	BnaCnng17680D	3708.A0A078H3C3	3708.A0A078II14	0	0	0	0	0.054	0.538	0	0.331	0.682
BnaC09g33170D	BnaCnng75650D	3708.A0A078H2M7	3708.A0A078K287	0	0	0.205	0	0.249	0.087	0.069	0.248	0.548
BnaC09g33170D	BnaCnng08860D	3708.A0A078H2M7	3708.A0A078HHZ6	0	0	0	0	0.249	0.087	0.069	0.439	0.593
BnaCnng08860D	BnaCnng38580D	3708.A0A078HHZ6	3708.A0A078J9R5	0	0	0	0	0	0.072	0	0.466	0.483
BnaCnng08860D	BnaCnng17680D	3708.A0A078HHZ6	3708.A0A078II14	0	0	0	0	0.054	0.538	0	0.331	0.682
BnaCnng11830D	BnaCnng17680D	3708.A0A078I435	3708.A0A078II14	0	0	0	0	0.137	0.042	0	0.361	0.425
BnaCnng11830D	BnaCnng38580D	3708.A0A078I435	3708.A0A078J9R5	0	0	0	0	0.061	0.388	0	0.298	0.561
BnaCnng17680D	BnaCnng38580D	3708.A0A078II14	3708.A0A078J9R5	0	0	0	0	0	0.058	0	0.394	0.404
BnaCnng17680D	BnaCnng75650D	3708.A0A078II14	3708.A0A078K287	0	0	0	0	0.054	0.538	0	0.331	0.682

## Sheet: Table S9
Table S9. Significant Go term predicted in protein-protein interaction network of BnCrRLK1L proteins.
Term ID	Ontology	description	Number in input	Number in background	FDR	Genes
GO:0009987	Biological Process	Cellular process	193	33702	4.83e-16	BnaA09g09990D,BnaA05g27910D,BnaA03g18570D,BnaC07g33210D,BnaA05g26800D,BnaA05g28350D,BnaA05g28400D,BnaA06g25020D,BnaA06g24200D,BnaA02g06680D,BnaC03g63320D,BnaC05g23600D,BnaA05g11500D,BnaA03g01100D,BnaC03g60370D,BnaC03g13380D,BnaC03g13750D,BnaC03g14250D,BnaC08g08290D,BnaA09g40040D,BnaC04g29150D,BnaA08g13460D,BnaA08g13810D,BnaA03g52020D,BnaA09g13910D,BnaC06g13940D,BnaA08g13170D,BnaC02g02860D,BnaC04g…
GO:0016043	Biological Process	Cellular component organization	105	6582	1.29e-36	BnaA09g09990D,BnaA05g26800D,BnaA05g28400D,BnaA06g25020D,BnaA06g24200D,BnaA02g06680D,BnaC03g63320D,BnaA05g11500D,BnaA03g01100D,BnaC03g13380D,BnaC03g14250D,BnaA08g13460D,BnaA03g52020D,BnaA09g13910D,BnaC06g13940D,BnaC02g02860D,BnaC04g47590D,BnaA09g20030D,BnaC05g00330D,BnaA04g11850D,BnaC08g41590D,BnaAnng02650D,BnaC09g21090D,BnaAnng02460D,BnaA09g02360D,BnaC04g04890D,BnaC05g09010D,BnaA09g03040D,BnaA08g…
GO:0006996	Biological Process	Organelle organization	52	4221	9.4e-12	BnaA05g28400D,BnaA06g25020D,BnaA06g24200D,BnaA02g06680D,BnaA05g11500D,BnaC03g14250D,BnaA09g13910D,BnaA09g20030D,BnaC05g00330D,BnaAnng02650D,BnaAnng02460D,BnaC05g09010D,BnaA09g03040D,BnaA08g24380D,BnaC04g13550D,BnaC09g20480D,BnaC09g42370D,BnaA10g12850D,BnaC09g28350D,BnaC03g15490D,BnaA01g19730D,BnaC04g29700D,BnaC03g56850D,BnaC03g48550D,BnaCnng08860D,BnaA03g11430D,BnaA09g10420D,BnaA09g18560D,BnaA03g…
GO:0051128	Biological Process	Regulation of cellular component organization	46	723	1.91e-37	BnaA09g09990D,BnaA05g26800D,BnaA06g24200D,BnaC03g60370D,BnaC03g13380D,BnaA08g13460D,BnaA08g13810D,BnaC06g13940D,BnaA08g27260D,BnaA04g12220D,BnaC01g23340D,BnaC05g01530D,BnaAnng02650D,BnaAnng02460D,BnaC01g20810D,BnaA09g43990D,BnaC09g20480D,BnaA03g49160D,BnaC07g32280D,BnaA03g49520D,BnaA06g19590D,BnaA06g19600D,BnaC09g33170D,BnaA01g19380D,BnaA07g01000D,BnaA07g01010D,BnaC04g14200D,BnaA09g18560D,BnaC03g…
GO:0006468	Biological Process	Protein phosphorylation	45	2507	1.57e-15	BnaA03g18570D,BnaC05g23600D,BnaC03g60370D,BnaC03g13750D,BnaA04g12220D,BnaC01g23340D,BnaC09g37350D,BnaC03g27170D,BnaC04g13620D,BnaC03g22060D,BnaA06g13550D,BnaC03g66580D,BnaC07g32280D,BnaA02g31020D,BnaA01g19380D,BnaA07g04380D,BnaC06g12670D,BnaA04g13610D,BnaC04g31220D,BnaA05g19600D,BnaC04g31230D,BnaA04g14170D,BnaA04g11230D,BnaC08g19920D,BnaA08g03220D,BnaA01g05340D,BnaA03g11880D,BnaC01g00200D,BnaC05g…
GO:0007010	Biological Process	Cytoskeleton organization	39	671	1.69e-30	BnaA06g24200D,BnaA02g06680D,BnaA05g11500D,BnaC03g14250D,BnaC05g00330D,BnaAnng02650D,BnaAnng02460D,BnaC05g09010D,BnaA09g03040D,BnaA08g24380D,BnaC04g13550D,BnaC09g20480D,BnaA10g12850D,BnaC09g28350D,BnaC03g15490D,BnaC04g29700D,BnaC03g56850D,BnaCnng08860D,BnaA03g11430D,BnaA09g10420D,BnaA09g18560D,BnaA03g53090D,BnaC03g34290D,BnaA03g52870D,BnaC03g66050D,BnaA09g12210D,BnaCnng17680D,BnaA03g47540D,BnaA09g…
GO:0030036	Biological Process	Actin cytoskeleton organization	38	246	4.32e-43	BnaA06g24200D,BnaA02g06680D,BnaA05g11500D,BnaC03g14250D,BnaC05g00330D,BnaAnng02650D,BnaAnng02460D,BnaC05g09010D,BnaA09g03040D,BnaA08g24380D,BnaC04g13550D,BnaC09g20480D,BnaA10g12850D,BnaC09g28350D,BnaC03g15490D,BnaC04g29700D,BnaC03g56850D,BnaCnng08860D,BnaA03g11430D,BnaA09g10420D,BnaA09g18560D,BnaA03g53090D,BnaC03g34290D,BnaA03g52870D,BnaC03g66050D,BnaA09g12210D,BnaCnng17680D,BnaA03g47540D,BnaA09g…
GO:0065008	Biological Process	Regulation of biological quality	37	2194	8.6e-12	BnaA09g09990D,BnaA05g27910D,BnaA05g26800D,BnaA06g24200D,BnaC03g13380D,BnaA08g13460D,BnaC06g13940D,BnaA08g13170D,BnaC04g48390D,BnaAnng02650D,BnaAnng02460D,BnaA09g43990D,BnaA08g05990D,BnaC09g20480D,BnaA03g49520D,BnaA06g19590D,BnaA06g19600D,BnaC09g33170D,BnaA09g41670D,BnaA07g01000D,BnaA07g01010D,BnaC04g14200D,BnaA09g18560D,BnaC03g34290D,BnaC02g12130D,BnaC05g40820D,BnaC08g10640D,BnaCnng11970D,BnaAnng…
GO:0007015	Biological Process	Actin filament organization	33	222	2.47e-37	BnaA06g24200D,BnaA02g06680D,BnaA05g11500D,BnaC03g14250D,BnaC05g00330D,BnaC05g09010D,BnaA09g03040D,BnaA08g24380D,BnaC04g13550D,BnaC09g20480D,BnaA10g12850D,BnaC09g28350D,BnaC03g15490D,BnaC04g29700D,BnaC03g56850D,BnaCnng08860D,BnaA03g11430D,BnaA09g10420D,BnaA09g18560D,BnaA03g53090D,BnaA09g12210D,BnaCnng17680D,BnaA03g47540D,BnaA09g51810D,BnaA08g31000D,BnaC08g47280D,BnaCnng28290D,BnaC05g51270D,BnaAnng…
GO:0018193	Biological Process	Peptidyl-amino acid modification	31	1107	2.67e-15	BnaA03g18570D,BnaC05g23600D,BnaC03g60370D,BnaC03g13750D,BnaA04g12220D,BnaC01g23340D,BnaC03g27170D,BnaC03g22060D,BnaC03g66580D,BnaC07g32280D,BnaA02g31020D,BnaA01g19380D,BnaC06g12670D,BnaA04g13610D,BnaC04g31230D,BnaC08g19920D,BnaA01g05340D,BnaA03g11880D,BnaC01g00200D,BnaC03g14610D,BnaA08g11770D,BnaA03g52520D,BnaC07g27490D,BnaC07g27500D,BnaA10g12670D,BnaA10g12680D,BnaA10g12690D,BnaA06g40790D,BnaA10g…
GO:0046777	Biological Process	Protein autophosphorylation	30	373	4.87e-27	BnaA03g18570D,BnaC05g23600D,BnaC03g60370D,BnaC03g13750D,BnaA04g12220D,BnaC01g23340D,BnaC03g27170D,BnaC03g22060D,BnaC07g32280D,BnaA02g31020D,BnaA01g19380D,BnaC06g12670D,BnaA04g13610D,BnaA05g19600D,BnaC04g31230D,BnaC08g19920D,BnaA01g05340D,BnaA03g11880D,BnaC01g00200D,BnaC05g30720D,BnaC03g14610D,BnaC07g27490D,BnaC07g27500D,BnaA10g12670D,BnaA10g12680D,BnaA10g12690D,BnaA06g40790D,BnaA10g28720D,BnaCnng…
GO:0033043	Biological Process	Regulation of organelle organization	30	392	1.85e-26	BnaA09g09990D,BnaA05g26800D,BnaA06g24200D,BnaC03g13380D,BnaA08g13460D,BnaC06g13940D,BnaAnng02650D,BnaAnng02460D,BnaA09g43990D,BnaC09g20480D,BnaA03g49520D,BnaA06g19590D,BnaA06g19600D,BnaC09g33170D,BnaA07g01000D,BnaA07g01010D,BnaC04g14200D,BnaA09g18560D,BnaC03g34290D,BnaC02g12130D,BnaC05g40820D,BnaCnng11970D,BnaA09g10010D,BnaCnng17680D,BnaCnng28290D,BnaC05g51270D,BnaAnng15630D,BnaC03g77670D,BnaAnng…
GO:0048523	Biological Process	Negative regulation of cellular process	30	1694	6.76e-10	BnaA09g09990D,BnaA05g26800D,BnaC08g45370D,BnaC03g13380D,BnaA08g13460D,BnaC06g13940D,BnaA08g27260D,BnaC01g23340D,BnaC05g01530D,BnaAnng02650D,BnaAnng02460D,BnaA09g43990D,BnaC07g32280D,BnaA03g49520D,BnaC09g33170D,BnaA01g19380D,BnaA07g01000D,BnaA07g01010D,BnaC04g14200D,BnaC03g34290D,BnaC02g12130D,BnaC05g40820D,BnaA09g10010D,BnaA10g12670D,BnaC06g27780D,BnaC08g47130D,BnaAnng15630D,BnaC03g77670D,BnaAnng…
GO:0008064	Biological Process	Regulation of actin polymerization or depolymerization	27	72	2.58e-39	BnaA09g09990D,BnaA05g26800D,BnaA06g24200D,BnaC03g13380D,BnaA08g13460D,BnaC06g13940D,BnaAnng02650D,BnaAnng02460D,BnaA09g43990D,BnaC09g20480D,BnaA03g49520D,BnaC09g33170D,BnaA07g01000D,BnaA07g01010D,BnaC04g14200D,BnaA09g18560D,BnaC03g34290D,BnaC02g12130D,BnaC05g40820D,BnaA09g10010D,BnaCnng17680D,BnaCnng28290D,BnaC05g51270D,BnaAnng15630D,BnaC03g77670D,BnaAnng19920D,BnaA01g34880D
GO:0044087	Biological Process	Regulation of cellular component biogenesis	25	271	9.78e-24	BnaA09g09990D,BnaA05g26800D,BnaA06g24200D,BnaC03g13380D,BnaA08g13460D,BnaC06g13940D,BnaAnng02650D,BnaAnng02460D,BnaA09g43990D,BnaA03g49520D,BnaC09g33170D,BnaA07g01000D,BnaA07g01010D,BnaC04g14200D,BnaC03g34290D,BnaC02g12130D,BnaC05g40820D,BnaA09g10010D,BnaC06g27780D,BnaCnng28290D,BnaC05g51270D,BnaAnng15630D,BnaC03g77670D,BnaAnng19920D,BnaA01g34880D
GO:0030833	Biological Process	Regulation of actin filament polymerization	24	59	6.47e-36	BnaA09g09990D,BnaA05g26800D,BnaA06g24200D,BnaC03g13380D,BnaA08g13460D,BnaC06g13940D,BnaAnng02650D,BnaAnng02460D,BnaA09g43990D,BnaA03g49520D,BnaC09g33170D,BnaA07g01000D,BnaA07g01010D,BnaC04g14200D,BnaC03g34290D,BnaC02g12130D,BnaC05g40820D,BnaA09g10010D,BnaCnng28290D,BnaC05g51270D,BnaAnng15630D,BnaC03g77670D,BnaAnng19920D,BnaA01g34880D
GO:0030837	Biological Process	Negative regulation of actin filament polymerization	21	43	8.95e-33	BnaA09g09990D,BnaA05g26800D,BnaC03g13380D,BnaA08g13460D,BnaC06g13940D,BnaAnng02650D,BnaAnng02460D,BnaA09g43990D,BnaA03g49520D,BnaC09g33170D,BnaA07g01000D,BnaA07g01010D,BnaC04g14200D,BnaC03g34290D,BnaC02g12130D,BnaC05g40820D,BnaA09g10010D,BnaAnng15630D,BnaC03g77670D,BnaAnng19920D,BnaA01g34880D
GO:0008154	Biological Process	Actin polymerization or depolymerization	18	34	1.23e-28	BnaA02g06680D,BnaA05g11500D,BnaC05g00330D,BnaC04g13550D,BnaC09g20480D,BnaA10g12850D,BnaC09g28350D,BnaC03g15490D,BnaCnng08860D,BnaA09g18560D,BnaA03g53090D,BnaCnng17680D,BnaA03g47540D,BnaA09g51810D,BnaA08g31000D,BnaC08g47280D,BnaC05g51270D,BnaCnng75650D
GO:0030042	Biological Process	Actin filament depolymerization	17	24	1.23e-28	BnaA02g06680D,BnaA05g11500D,BnaC05g00330D,BnaC04g13550D,BnaC09g20480D,BnaA10g12850D,BnaC09g28350D,BnaC03g15490D,BnaCnng08860D,BnaA09g18560D,BnaA03g53090D,BnaCnng17680D,BnaA03g47540D,BnaA09g51810D,BnaA08g31000D,BnaC08g47280D,BnaCnng75650D
GO:0001558	Biological Process	Regulation of cell growth	16	276	4.96e-12	BnaC03g60370D,BnaA08g13810D,BnaA08g27260D,BnaA04g12220D,BnaC01g23340D,BnaC05g01530D,BnaC01g20810D,BnaA03g49160D,BnaC07g32280D,BnaA01g19380D,BnaA01g05340D,BnaC01g00200D,BnaA10g12670D,BnaC06g27780D,BnaA06g40790D,BnaC07g50470D
GO:0051235	Biological Process	Maintenance of location	15	150	1.89e-14	BnaA09g09990D,BnaA05g27910D,BnaC03g13380D,BnaA08g13460D,BnaC04g48390D,BnaA09g43990D,BnaA03g49520D,BnaC09g33170D,BnaA07g01000D,BnaA07g01010D,BnaC04g14200D,BnaC03g77670D,BnaAnng19920D,BnaA02g35480D,BnaA01g34880D
GO:0051651	Biological Process	Maintenance of location in cell	14	99	2.64e-15	BnaA09g09990D,BnaA05g27910D,BnaC03g13380D,BnaA08g13460D,BnaC04g48390D,BnaA09g43990D,BnaA03g49520D,BnaC09g33170D,BnaA07g01000D,BnaA07g01010D,BnaC04g14200D,BnaC03g77670D,BnaAnng19920D,BnaA01g34880D
GO:0019932	Biological Process	Second-messenger-mediated signaling	13	155	1.4e-11	BnaC07g33210D,BnaC08g08290D,BnaC04g29150D,BnaA08g27260D,BnaC05g01530D,BnaAnng02440D,BnaAnng02640D,BnaA09g03850D,BnaA08g07510D,BnaC05g36680D,BnaA03g52870D,BnaC03g66050D,BnaA03g57580D
GO:0042989	Biological Process	Sequestering of actin monomers	12	12	2.91e-21	BnaA09g09990D,BnaC03g13380D,BnaA08g13460D,BnaA09g43990D,BnaA03g49520D,BnaC09g33170D,BnaA07g01000D,BnaA07g01010D,BnaC04g14200D,BnaC03g77670D,BnaAnng19920D,BnaA01g34880D
GO:0019722	Biological Process	Calcium-mediated signaling	11	145	2.75e-09	BnaC07g33210D,BnaC08g08290D,BnaC04g29150D,BnaA08g27260D,BnaC05g01530D,BnaAnng02440D,BnaAnng02640D,BnaA09g03850D,BnaA08g07510D,BnaC05g36680D,BnaA03g57580D
GO:0005488	Molecular Function	Binding	151	30058	0.00022	BnaA09g09990D,BnaA05g27910D,BnaA03g18570D,BnaC07g33210D,BnaA05g26800D,BnaA05g28350D,BnaA05g28400D,BnaA06g24200D,BnaA02g06680D,BnaC05g23600D,BnaA05g11500D,BnaC03g60370D,BnaC03g13380D,BnaC03g13750D,BnaC03g14250D,BnaA09g40040D,BnaC04g29150D,BnaA08g13460D,BnaA03g52020D,BnaA09g13910D,BnaC06g13940D,BnaA08g13170D,BnaC04g48390D,BnaA09g20030D,BnaC05g00330D,BnaA08g27260D,BnaA04g11850D,BnaA04g12220D,BnaC01g…
GO:0005515	Molecular Function	Protein binding	84	6398	1.98e-22	BnaA09g09990D,BnaC07g33210D,BnaA05g26800D,BnaA05g28350D,BnaA06g24200D,BnaA02g06680D,BnaA05g11500D,BnaC03g13380D,BnaC03g14250D,BnaC04g29150D,BnaA08g13460D,BnaA09g13910D,BnaC06g13940D,BnaA09g20030D,BnaC05g00330D,BnaA08g27260D,BnaA04g11850D,BnaC05g01530D,BnaAnng02650D,BnaAnng02440D,BnaAnng02640D,BnaAnng02460D,BnaC05g09010D,BnaA09g03850D,BnaC01g23910D,BnaA09g03040D,BnaA08g24380D,BnaA09g43990D,BnaC04g…
GO:0140096	Molecular Function	Catalytic activity, acting on a protein	81	6579	1.03e-19	BnaA03g18570D,BnaC03g63320D,BnaC05g23600D,BnaA03g01100D,BnaC03g60370D,BnaC03g13750D,BnaC05g00240D,BnaC02g02860D,BnaC04g47590D,BnaA04g12220D,BnaC01g23340D,BnaC09g37350D,BnaC09g21090D,BnaA09g02360D,BnaC04g04890D,BnaC03g27170D,BnaC03g23300D,BnaC03g23290D,BnaC04g01820D,BnaC04g13620D,BnaC03g22060D,BnaA06g13550D,BnaC03g64940D,BnaC03g66580D,BnaC07g32280D,BnaC04g24540D,BnaC04g31920D,BnaC03g46950D,BnaC03g…
GO:0008092	Molecular Function	Cytoskeletal protein binding	62	813	3.52e-56	BnaA09g09990D,BnaA05g26800D,BnaA05g28350D,BnaA06g24200D,BnaA02g06680D,BnaA05g11500D,BnaC03g13380D,BnaC03g14250D,BnaA08g13460D,BnaA09g13910D,BnaC06g13940D,BnaA09g20030D,BnaC05g00330D,BnaA04g11850D,BnaAnng02650D,BnaAnng02460D,BnaC05g09010D,BnaA09g03040D,BnaA08g24380D,BnaA09g43990D,BnaC04g13550D,BnaC09g20480D,BnaA03g49520D,BnaA10g12850D,BnaC09g33170D,BnaC09g28350D,BnaC03g15490D,BnaC04g29700D,BnaC03g…
GO:0000166	Molecular Function	Nucleotide binding	61	7665	1.94e-06	BnaA03g18570D,BnaA05g28400D,BnaC05g23600D,BnaC03g60370D,BnaC03g13750D,BnaA08g13170D,BnaA04g12220D,BnaC01g23340D,BnaC09g37350D,BnaC05g02220D,BnaC05g09010D,BnaC03g27170D,BnaA08g24380D,BnaC09g18950D,BnaC04g13620D,BnaC03g22060D,BnaC09g42370D,BnaA02g23810D,BnaA06g13550D,BnaC03g66580D,BnaC07g32280D,BnaA02g31020D,BnaA01g19380D,BnaA01g19730D,BnaA07g04380D,BnaC03g56850D,BnaA09g41670D,BnaC06g12670D,BnaA01g…
GO:0043168	Molecular Function	Anion binding	61	8036	1e-05	BnaA03g18570D,BnaA05g28400D,BnaC05g23600D,BnaC03g60370D,BnaC03g13750D,BnaA08g13170D,BnaA04g12220D,BnaC01g23340D,BnaC09g37350D,BnaC05g02220D,BnaC05g09010D,BnaC03g27170D,BnaA08g24380D,BnaC09g18950D,BnaC04g13620D,BnaC03g22060D,BnaC09g42370D,BnaA02g23810D,BnaA06g13550D,BnaC03g66580D,BnaC07g32280D,BnaA02g31020D,BnaA01g19380D,BnaA01g19730D,BnaA07g04380D,BnaC03g56850D,BnaA09g41670D,BnaC06g12670D,BnaA01g…
GO:0003779	Molecular Function	Actin binding	59	302	5.26e-75	BnaA09g09990D,BnaA05g26800D,BnaA06g24200D,BnaA02g06680D,BnaA05g11500D,BnaC03g13380D,BnaC03g14250D,BnaA08g13460D,BnaA09g13910D,BnaC06g13940D,BnaA09g20030D,BnaC05g00330D,BnaA04g11850D,BnaAnng02650D,BnaAnng02460D,BnaC05g09010D,BnaA09g03040D,BnaA08g24380D,BnaA09g43990D,BnaC04g13550D,BnaC09g20480D,BnaA03g49520D,BnaA10g12850D,BnaC09g33170D,BnaC09g28350D,BnaC03g15490D,BnaC04g29700D,BnaC03g56850D,BnaA07g…
GO:0005524	Molecular Function	ATP binding	59	6048	2.42e-09	BnaA03g18570D,BnaA05g28400D,BnaC05g23600D,BnaC03g60370D,BnaC03g13750D,BnaA08g13170D,BnaA04g12220D,BnaC01g23340D,BnaC09g37350D,BnaC05g09010D,BnaC03g27170D,BnaA08g24380D,BnaC09g18950D,BnaC04g13620D,BnaC03g22060D,BnaC09g42370D,BnaA02g23810D,BnaA06g13550D,BnaC03g66580D,BnaC07g32280D,BnaA02g31020D,BnaA01g19380D,BnaA01g19730D,BnaA07g04380D,BnaC03g56850D,BnaA09g41670D,BnaC06g12670D,BnaA01g25310D,BnaA04g…
GO:0004672	Molecular Function	Protein kinase activity	45	2617	8.59e-15	BnaA03g18570D,BnaC05g23600D,BnaC03g60370D,BnaC03g13750D,BnaA04g12220D,BnaC01g23340D,BnaC09g37350D,BnaC03g27170D,BnaC04g13620D,BnaC03g22060D,BnaA06g13550D,BnaC03g66580D,BnaC07g32280D,BnaA02g31020D,BnaA01g19380D,BnaA07g04380D,BnaC06g12670D,BnaA04g13610D,BnaC04g31220D,BnaA05g19600D,BnaC04g31230D,BnaA04g14170D,BnaA04g11230D,BnaC08g19920D,BnaA08g03220D,BnaA01g05340D,BnaA03g11880D,BnaC01g00200D,BnaC05g…
GO:0004674	Molecular Function	Protein serine/threonine kinase activity	39	2007	2.67e-14	BnaA03g18570D,BnaC05g23600D,BnaC03g60370D,BnaC03g13750D,BnaA04g12220D,BnaC01g23340D,BnaC03g27170D,BnaC03g22060D,BnaA06g13550D,BnaC03g66580D,BnaC07g32280D,BnaA02g31020D,BnaA01g19380D,BnaA07g04380D,BnaC06g12670D,BnaA04g13610D,BnaC04g31220D,BnaA05g19600D,BnaC04g31230D,BnaA04g14170D,BnaC08g19920D,BnaA01g05340D,BnaA03g11880D,BnaC01g00200D,BnaC05g30720D,BnaC03g14610D,BnaA08g11770D,BnaA03g52520D,BnaC07g…
GO:0016491	Molecular Function	Oxidoreductase activity	39	3435	1.63e-07	BnaA05g27910D,BnaC03g63320D,BnaA03g01100D,BnaC02g02860D,BnaC04g47590D,BnaC04g48390D,BnaC05g02220D,BnaC09g21090D,BnaC04g04310D,BnaA09g02360D,BnaC04g04890D,BnaC03g23300D,BnaC03g23290D,BnaC04g01820D,BnaC03g64940D,BnaC04g24540D,BnaC04g31920D,BnaC03g46950D,BnaC03g46940D,BnaA02g07580D,BnaA10g10550D,BnaA03g19420D,BnaA09g12210D,BnaA08g29960D,BnaC06g12500D,BnaA03g58930D,BnaA03g55390D,BnaCnng35030D,BnaCnng…
GO:0051015	Molecular Function	Actin filament binding	37	219	4.75e-44	BnaA06g24200D,BnaA02g06680D,BnaA05g11500D,BnaC03g14250D,BnaA09g13910D,BnaA09g20030D,BnaC05g00330D,BnaA04g11850D,BnaAnng02650D,BnaAnng02460D,BnaA09g03040D,BnaC04g13550D,BnaC09g20480D,BnaA10g12850D,BnaC09g28350D,BnaC03g15490D,BnaC04g29700D,BnaCnng08860D,BnaA03g11430D,BnaA09g10420D,BnaA09g18560D,BnaA03g53090D,BnaC03g34290D,BnaCnng11830D,BnaC09g22360D,BnaCnng17680D,BnaA03g47540D,BnaA09g51810D,BnaA08g…
GO:0097573	Molecular Function	Glutathione oxidoreductase activity	33	103	5.52e-47	BnaC03g63320D,BnaA03g01100D,BnaC02g02860D,BnaC04g47590D,BnaC09g21090D,BnaA09g02360D,BnaC04g04890D,BnaC03g23300D,BnaC03g23290D,BnaC04g01820D,BnaC03g64940D,BnaC04g24540D,BnaC04g31920D,BnaC03g46950D,BnaC03g46940D,BnaA02g07580D,BnaA10g10550D,BnaA03g19420D,BnaA09g12210D,BnaA08g29960D,BnaA03g55390D,BnaCnng35030D,BnaCnng39030D,BnaCnng46250D,BnaCnng52480D,BnaA10g30280D,BnaA04g27830D,BnaCnng56140D,BnaCnng…
GO:0019199	Molecular Function	Transmembrane receptor protein kinase activity	32	243	5.49e-35	BnaA03g18570D,BnaC05g23600D,BnaC03g60370D,BnaC03g13750D,BnaA04g12220D,BnaC01g23340D,BnaC03g27170D,BnaC03g22060D,BnaC03g66580D,BnaC07g32280D,BnaA02g31020D,BnaA01g19380D,BnaC06g12670D,BnaA04g13610D,BnaA05g19600D,BnaC04g31230D,BnaC08g19920D,BnaA01g05340D,BnaA03g11880D,BnaC01g00200D,BnaC05g30720D,BnaC03g14610D,BnaA08g11770D,BnaA03g52520D,BnaC07g27490D,BnaC07g27500D,BnaA10g12670D,BnaA10g12680D,BnaA10g…
GO:0004714	Molecular Function	Transmembrane receptor protein tyrosine kinase activity	30	121	6.54e-40	BnaA03g18570D,BnaC05g23600D,BnaC03g60370D,BnaC03g13750D,BnaA04g12220D,BnaC01g23340D,BnaC03g27170D,BnaC03g22060D,BnaC03g66580D,BnaC07g32280D,BnaA02g31020D,BnaA01g19380D,BnaC06g12670D,BnaA04g13610D,BnaC04g31230D,BnaC08g19920D,BnaA01g05340D,BnaA03g11880D,BnaC01g00200D,BnaC03g14610D,BnaA08g11770D,BnaA03g52520D,BnaC07g27490D,BnaC07g27500D,BnaA10g12670D,BnaA10g12680D,BnaA10g12690D,BnaA06g40790D,BnaA10g…
GO:0106310	Molecular Function	Protein serine kinase activity	19	1521	0.00063	BnaC01g23340D,BnaA06g13550D,BnaC03g66580D,BnaC07g32280D,BnaA02g31020D,BnaA01g19380D,BnaA07g04380D,BnaC04g31220D,BnaA05g19600D,BnaA04g14170D,BnaC05g30720D,BnaA08g11770D,BnaA03g52520D,BnaC07g27490D,BnaC07g27500D,BnaA10g12670D,BnaCnng44550D,BnaCnng46760D,BnaCnng56200D
GO:0098772	Molecular Function	Molecular function regulator activity	18	1477	0.0015	BnaC07g33210D,BnaA06g25020D,BnaC04g29150D,BnaA08g27260D,BnaC05g01530D,BnaAnng02440D,BnaAnng02640D,BnaA09g03850D,BnaC01g23910D,BnaA03g54250D,BnaAnng03380D,BnaA06g19590D,BnaA06g19600D,BnaC03g48550D,BnaC05g36680D,BnaCnng11970D,BnaA03g57580D,BnaAnng30080D
GO:0005102	Molecular Function	Signaling receptor binding	16	258	1.99e-12	BnaC07g33210D,BnaC04g29150D,BnaA08g27260D,BnaC05g01530D,BnaAnng02440D,BnaAnng02640D,BnaA09g03850D,BnaC01g23910D,BnaC03g66580D,BnaA03g54250D,BnaAnng03380D,BnaC05g36680D,BnaA08g11770D,BnaA03g52520D,BnaA03g57580D,BnaAnng30080D
GO:0003785	Molecular Function	Actin monomer binding	15	20	2.23e-25	BnaA09g09990D,BnaC03g13380D,BnaA08g13460D,BnaC06g13940D,BnaA09g43990D,BnaA03g49520D,BnaC09g33170D,BnaA07g01000D,BnaA07g01010D,BnaC04g14200D,BnaC02g12130D,BnaA09g10010D,BnaC03g77670D,BnaAnng19920D,BnaA01g34880D
GO:0048018	Molecular Function	Receptor ligand activity	13	124	1.3e-12	BnaC07g33210D,BnaC04g29150D,BnaA08g27260D,BnaC05g01530D,BnaAnng02440D,BnaAnng02640D,BnaA09g03850D,BnaC01g23910D,BnaA03g54250D,BnaAnng03380D,BnaC05g36680D,BnaA03g57580D,BnaAnng30080D
GO:0005179	Molecular Function	Hormone activity	9	95	2.82e-08	BnaC07g33210D,BnaC04g29150D,BnaA08g27260D,BnaC05g01530D,BnaAnng02440D,BnaAnng02640D,BnaA09g03850D,BnaC05g36680D,BnaA03g57580D
GO:0016020	Cellular Component	Membrane	95	17310	0.0017	BnaC02g03080D,BnaA03g18570D,BnaA05g28400D,BnaC05g23600D,BnaC08g45370D,BnaCnng02790D,BnaC03g13820D,BnaC03g60370D,BnaC03g13750D,BnaA08g13810D,BnaA03g52020D,BnaA09g13910D,BnaA08g13170D,BnaA09g20030D,BnaA04g11850D,BnaA04g12220D,BnaC01g23340D,BnaC09g37350D,BnaA10g10330D,BnaC05g02220D,BnaC04g04310D,BnaA09g02360D,BnaC01g20810D,BnaC04g36850D,BnaC03g27170D,BnaA08g05990D,BnaC01g37590D,BnaC04g13620D,BnaC03g…
GO:0071944	Cellular Component	Cell periphery	83	7153	1.58e-18	BnaA09g09990D,BnaA03g18570D,BnaC07g33210D,BnaC05g23600D,BnaC08g45370D,BnaC03g13820D,BnaC03g60370D,BnaC03g13380D,BnaC03g13750D,BnaA09g40040D,BnaA08g13460D,BnaA08g13810D,BnaA03g52020D,BnaC05g00240D,BnaA08g13170D,BnaA04g12220D,BnaC08g41590D,BnaC01g23340D,BnaA10g10330D,BnaA09g02360D,BnaC01g20810D,BnaC03g27170D,BnaA09g43990D,BnaA08g05990D,BnaC01g37590D,BnaC03g22060D,BnaC09g20480D,BnaA09g47410D,BnaC03g…
GO:0031224	Cellular Component	Intrinsic component of membrane	74	12169	0.00068	BnaC02g03080D,BnaA03g18570D,BnaC05g23600D,BnaC08g45370D,BnaCnng02790D,BnaC03g13820D,BnaC03g60370D,BnaC03g13750D,BnaA08g13810D,BnaA03g52020D,BnaA08g13170D,BnaA04g12220D,BnaC01g23340D,BnaC09g37350D,BnaA10g10330D,BnaC05g02220D,BnaC04g04310D,BnaC01g20810D,BnaC04g36850D,BnaC03g27170D,BnaA08g05990D,BnaC01g37590D,BnaC04g13620D,BnaC03g22060D,BnaA06g13550D,BnaC03g66580D,BnaA03g49160D,BnaC07g32280D,BnaA02g…
GO:0016021	Cellular Component	Integral component of membrane	64	11571	0.0323	BnaC02g03080D,BnaA03g18570D,BnaC05g23600D,BnaC08g45370D,BnaCnng02790D,BnaC03g60370D,BnaC03g13750D,BnaA03g52020D,BnaA08g13170D,BnaA04g12220D,BnaC01g23340D,BnaC09g37350D,BnaC05g02220D,BnaC04g04310D,BnaC04g36850D,BnaC03g27170D,BnaA08g05990D,BnaC04g13620D,BnaC03g22060D,BnaA06g13550D,BnaC03g66580D,BnaC07g32280D,BnaA02g31020D,BnaA01g19380D,BnaA09g41670D,BnaA04g14880D,BnaC06g12670D,BnaA01g25310D,BnaA04g…
GO:0005886	Cellular Component	Plasma membrane	62	6300	3.92e-10	BnaA03g18570D,BnaC05g23600D,BnaC08g45370D,BnaC03g13820D,BnaC03g60370D,BnaC03g13750D,BnaA08g13810D,BnaA03g52020D,BnaA08g13170D,BnaA04g12220D,BnaC01g23340D,BnaA10g10330D,BnaA09g02360D,BnaC01g20810D,BnaC03g27170D,BnaA08g05990D,BnaC01g37590D,BnaC03g22060D,BnaC03g66580D,BnaA03g49160D,BnaC07g32280D,BnaA10g12850D,BnaA02g31020D,BnaA01g19380D,BnaA07g04380D,BnaA09g41670D,BnaA04g14880D,BnaA03g11050D,BnaC06g…
GO:0043232	Cellular Component	Intracellular non-membrane-bounded organelle	55	4065	5.92e-14	BnaA09g09990D,BnaA05g26800D,BnaA06g24200D,BnaA02g06680D,BnaA05g11500D,BnaC03g13380D,BnaC03g14250D,BnaA08g13460D,BnaC06g13940D,BnaC05g00330D,BnaAnng02650D,BnaAnng02460D,BnaC05g09010D,BnaA09g03040D,BnaA08g24380D,BnaA09g43990D,BnaC04g13550D,BnaC09g20480D,BnaA03g49520D,BnaA10g12850D,BnaC09g33170D,BnaC09g28350D,BnaC03g15490D,BnaC04g29700D,BnaC03g56850D,BnaA07g01000D,BnaA07g01010D,BnaCnng08860D,BnaA03g…
GO:0005856	Cellular Component	Cytoskeleton	54	1011	4.51e-41	BnaA09g09990D,BnaA05g26800D,BnaA06g24200D,BnaA02g06680D,BnaA05g11500D,BnaC03g13380D,BnaC03g14250D,BnaA08g13460D,BnaC06g13940D,BnaC05g00330D,BnaAnng02650D,BnaAnng02460D,BnaC05g09010D,BnaA09g03040D,BnaA08g24380D,BnaA09g43990D,BnaC04g13550D,BnaC09g20480D,BnaA03g49520D,BnaA10g12850D,BnaC09g33170D,BnaC09g28350D,BnaC03g15490D,BnaC04g29700D,BnaC03g56850D,BnaA07g01000D,BnaA07g01010D,BnaCnng08860D,BnaA03g…
GO:0015629	Cellular Component	Actin cytoskeleton	37	114	3.77e-53	BnaA05g26800D,BnaA06g24200D,BnaA02g06680D,BnaA05g11500D,BnaC03g14250D,BnaC05g00330D,BnaAnng02650D,BnaAnng02460D,BnaC05g09010D,BnaA09g03040D,BnaA08g24380D,BnaC04g13550D,BnaC09g20480D,BnaA10g12850D,BnaC09g28350D,BnaC03g15490D,BnaC04g29700D,BnaC03g56850D,BnaCnng08860D,BnaA03g11430D,BnaA09g10420D,BnaA09g18560D,BnaA03g53090D,BnaC03g34290D,BnaC05g40820D,BnaA09g12210D,BnaCnng17680D,BnaA03g47540D,BnaA09g…
GO:0009506	Cellular Component	Plasmodesma	23	1783	2.88e-05	BnaC07g33210D,BnaA03g01100D,BnaC03g13750D,BnaC02g02860D,BnaC08g41590D,BnaC01g23340D,BnaA08g05990D,BnaA09g47410D,BnaC07g32280D,BnaA10g12850D,BnaA01g19380D,BnaA08g03220D,BnaC08g46890D,BnaC08g10640D,BnaA03g11880D,BnaC03g14610D,BnaA10g12670D,BnaA10g12680D,BnaA10g12690D,BnaA03g55890D,BnaA10g28720D,BnaAnng24230D,BnaCnng54760D
GO:0042995	Cellular Component	Cell projection	15	247	1.85e-11	BnaA06g24200D,BnaC03g13820D,BnaA08g13810D,BnaA10g10330D,BnaC01g20810D,BnaC09g20480D,BnaA03g49160D,BnaA02g31020D,BnaA03g11050D,BnaA09g18560D,BnaC07g27490D,BnaC07g27500D,BnaCnng28290D,BnaC05g51270D,BnaC07g50470D
GO:0005938	Cellular Component	Cell cortex	15	270	5.55e-11	BnaA09g09990D,BnaC03g13380D,BnaA08g13460D,BnaA09g43990D,BnaC09g20480D,BnaA03g49520D,BnaC09g33170D,BnaA07g01000D,BnaA07g01010D,BnaC04g14200D,BnaA09g18560D,BnaCnng17680D,BnaC03g77670D,BnaAnng19920D,BnaA01g34880D
GO:0005884	Cellular Component	Actin filament	13	16	5.79e-22	BnaC03g14250D,BnaA09g03040D,BnaC04g29700D,BnaA03g11430D,BnaA09g10420D,BnaA09g12210D,BnaA03g47540D,BnaA08g31000D,BnaC08g47280D,BnaCnng38580D,BnaCnng39030D,BnaA08g30070D,BnaCnng75650D
GO:0120025	Cellular Component	Plasma membrane bounded cell projection	12	199	3.71e-09	BnaC03g13820D,BnaA08g13810D,BnaA10g10330D,BnaC01g20810D,BnaC09g20480D,BnaA03g49160D,BnaA02g31020D,BnaA03g11050D,BnaA09g18560D,BnaC07g27490D,BnaC07g27500D,BnaC07g50470D
GO:0090406	Cellular Component	Pollen tube	11	150	3.66e-09	BnaC03g13820D,BnaA08g13810D,BnaC01g20810D,BnaC09g20480D,BnaA03g49160D,BnaA02g31020D,BnaA03g11050D,BnaA09g18560D,BnaC07g27490D,BnaC07g27500D,BnaC07g50470D
